# Supplementary material for: A paralog of Pcc1 is the fifth core subunit of the KEOPS tRNA-modifying complex in Archaea
Source: Nat Commun. 2023 Feb 1;14:526. doi: 10.1038/s41467-023-36210-y (PMC9889334; doi:10.1038/s41467-023-36210-y)
Supplement: Supplementary file 4 — Supplementary Dataset 1 [file 41467_2023_36210_MOESM4_ESM.xlsx]

## Sheet: Summary
group	Nr. Total TaxID	Nr. Unique TaxID	pcc1	pcc2	other	% genome with both Pcc1 and Pcc2
Heimdallarchaea	7	4	4	3		75
Lokiarchaea	2	2	2	0		0
Odinarchaea	1	1	1	0		0
Thorarchaea	7	4	4	3		75
Helarchaeota	n.d.	n.d.	n.d.	n.d.
Aenigmarchaeota	3	2	3	0		0
Altiarchaea	15	10	8	7		70
Diapherotrites	4	3	4	0		0
Micrarchaeota	9	9	9	0		0
Nanoarchaeota	0	0	0	0
Nanohaloarchaeota	0	0	0	0
Pacearchaeota	0	0	0	0
Parvarchaeota	0	0	0	0						Nr. Unique TaxID	pcc1	pcc2		% genome with both Pcc1 and Pcc2
Woesearchaeota	11	8	11	0		0
Acidilobales	12	7	5	7		100		Crenarchaeota		79	57	73		92
Sulfolobales	33	20	15	18		90
Fervidicoccales	2	1	1	1		100
Desulfurococcales	37	21	16	21		100
Thermoproteales	45	29	20	25		86.2069
Geothermarchaeota	1	1	0	1		0
Korarchaeota	2	1	0	2		0
Aigarchaeota	3	1	1	2		50
Thaumarchaeota	78	45	37	41		91.1111
Bathyarchaeota	38	23	18	20		86.9565
Verstraetearchaea	19	11	10	9		81.8182
Marsarchaeota	12	11	12	0		0
Nezhaarchaeota	3	2	2	1		50
Brockarchaeota	n.d.	n.d.	n.d.	n.d.
Archaeoglobi	18	9	8	10		100
Hadesarchaea	8	4	4	4		100		Hadesarchaeota		20	15	17		85
Hydrothermoarchaeota	2	1	1	1		100
Persephonarchaea=MSBL1	22	15	10	12		80
Halobacteria	360	179	182	178		99.4413
izemarchaea	11	7	6	5		71.4286		unclassified		19	19	19		100
DHVE2 group	5	2	3	2		100
Methanomassiliicoccales	19	10	8	11		100
DHVEG-6	0	0	0	0
Methanococci	35	14	17	12	6(Pcc-GNAT)	85.7143		Methanobacteria		55	60	63		100
Methanopyri	0	0	0	0
Methanobacteria	88	41	43	45		100
Methanofastidiosa	3	3	3	0		0
Methanomicrobiales	65	31	31	34		100		Methanomicrobia		121	121	118		98
Methanocellales	8	4	4	4		100
Methanosarcinales	162	83	83	79		95.1807
Syntropharchaeales _&_ ANME-1	4	3	3	1		33.3333
Pontarchaea (MG-III)	13	7	5	8		100
Thalassoarchaea (MG-II)	4	3	1	3		100
Theionarchaea	2	2	2	0		0
Thermococci	71	34	36	35		100
Thermoplasmatales	20	13	13	7		53.8462

## Sheet: all hits
TaxiD	Access	expected_value_HMM, Iter1, Pcc1 search	expected_value_HMM, Iter2, Pcc1 search	expected_value_HMM, Iter1, Pcc2 search	expected_value_HMM, Iter2, Pcc2 search	Species name	annotation	assignment	archaeal group
200415	L0AAQ6_CALLD	5.1e-19	1.7e-12			Caldisphaera lagunensis (strain DSM 15908 / JCM 11604 / IC-154)	Uncharacterized protein	Pcc1	Acidilobales
1410574	V4JA23_9CREN	2.9e-11	3.0e-09			uncultured Acidilobus sp. CIS	Uncharacterized protein conserved in archaea	Pcc1	Acidilobales
1410573	V4K6R3_9CREN	1.7e-10	6.1e-09			uncultured Acidilobus sp. MG	Transcription factor Pcc1	Pcc1	Acidilobales
1410576	V4KB68_9CREN	2.6e-11	7.6e-10			uncultured Acidilobus sp. JCHS	Transcription factor Pcc1	Pcc1	Acidilobales
1410575	V4LXX1_9CREN	4.6e-11	4.4e-09			uncultured Acidilobus sp. OSP8	Transcription factor Pcc1	Pcc1	Acidilobales
1577685	A0A120K5G9_9CREN			9.6e-11	1.0e-09	Acidilobus sp. 7A	Uncharacterized protein	Pcc2	Acidilobales
242703	D9Q2G7_ACIS3			1.2e-13	4.6e-12	Acidilobus saccharovorans (strain DSM 16705 / JCM 18335 / VKM B-2471 / 345-15)	Uncharacterized protein	Pcc2	Acidilobales
200415	L0A8Q1_CALLD			8.7e-20	3.0e-13	Caldisphaera lagunensis (strain DSM 15908 / JCM 11604 / IC-154)	Uncharacterized protein	Pcc2	Acidilobales
1410574	V4JA48_9CREN			1.1e-11	2.4e-08	uncultured Acidilobus sp. CIS	Uncharacterized protein	Pcc2	Acidilobales
1410573	V4K0F5_9CREN			2.7e-12	3.2e-09	uncultured Acidilobus sp. MG	Uncharacterized protein	Pcc2	Acidilobales
1410575	V4KBF7_9CREN			3.0e-11	1.8e-08	uncultured Acidilobus sp. OSP8	Uncharacterized protein	Pcc2	Acidilobales
1410576	V4KF78_9CREN			3.0e-11	1.8e-08	uncultured Acidilobus sp. JCHS	Uncharacterized protein	Pcc2	Acidilobales
2012503	A0A256YMP7_9ARCH	0.0015	7.5e-08			Candidatus Aenigmarchaeota archaeon ex4484_224	Uncharacterized protein	Pcc1	Aenigmarchaeota
2012502	A0A256ZUV4_9ARCH	0.00055	1.8e-06			Candidatus Aenigmarchaeota archaeon ex4484_14	Uncharacterized protein	Pcc1a	Aenigmarchaeota
2012502	A0A256ZY52_9ARCH	0.001	1.0e-05			Candidatus Aenigmarchaeota archaeon ex4484_14	Uncharacterized protein	Pcc1b	Aenigmarchaeota
311458	E6N8Z0_9ARCH	2.4e-13	4.8e-18			Candidatus Caldiarchaeum subterraneum	Uncharacterized protein	Pcc1	Aigarchaeota
311458	E6N599_9ARCH	1.3e-10	0.0014	9.6e-19	6.6e-14	Candidatus Caldiarchaeum subterraneum	Uncharacterized protein	Pcc2a	Aigarchaeota
311458	E6N5C2_9ARCH	2.0e-10	0.0021	2.4e-18	7.5e-14	Candidatus Caldiarchaeum subterraneum	Uncharacterized protein	Pcc2b	Aigarchaeota
1849261	A0A1D2QUF3_9EURY	4.5e-08	3.5e-14			Candidatus Altiarchaeales archaeon WOR_SM1_SCG	Uncharacterized protein	Pcc1	Altiarchaea
1849364	A0A1D2R1P0_9EURY	6.0e-07	3.4e-13			Candidatus Altiarchaeales archaeon WOR_SM1_86-2	Uncharacterized protein	Pcc1	Altiarchaea
1878999	A0A1D2RGD0_9EURY	6.2e-10	3.4e-14			Candidatus Altiarchaeales archaeon IMC4	Uncharacterized protein	Pcc1	Altiarchaea
2012508	A0A256XFA5_9EURY	2.7e-08	1.4e-10			Candidatus Altiarchaeales archaeon ex4484_96	Uncharacterized protein	Pcc1	Altiarchaea
2012507	A0A256YL77_9EURY	5.3e-12	9.9e-15			Candidatus Altiarchaeales archaeon ex4484_43	Uncharacterized protein	Pcc1	Altiarchaea
2012506	A0A256ZPA0_9EURY	2.4e-07	4.4e-10			Candidatus Altiarchaeales archaeon ex4484_2	Uncharacterized protein	Pcc1	Altiarchaea
1849365	A0A1D2R4Q9_9EURY	2.9e-14	2.5e-17	0.008	1.3e-07	Candidatus Altiarchaeales archaeon WOR_SM1_79	Uncharacterized protein	Pcc1a	Altiarchaea
1849365	A0A1D2QX04_9EURY	6.0e-07	3.4e-13			Candidatus Altiarchaeales archaeon WOR_SM1_79	Uncharacterized protein	Pcc1b	Altiarchaea
1849364	A0A1D2R3J6_9EURY			3.4e-12	5.8e-14	Candidatus Altiarchaeales archaeon WOR_SM1_86-2	Uncharacterized protein	Pcc2	Altiarchaea
1878999	A0A1D2RHB5_9EURY			3.6e-11	1.7e-12	Candidatus Altiarchaeales archaeon IMC4	Uncharacterized protein	Pcc2	Altiarchaea
1803514	A0A1J5JRF6_9EURY			0.001	1.5e-05	Candidatus Altiarchaeum sp. CG2_30_32_3053	Uncharacterized protein	Pcc2	Altiarchaea
1933927	A0A1W9MQL5_9EURY				0.0028	Candidatus Altiarchaeales archaeon A3	Uncharacterized protein	Pcc2	Altiarchaea
2012508	A0A256XK60_9EURY			3.6e-08	2.9e-10	Candidatus Altiarchaeales archaeon ex4484_96	Uncharacterized protein	Pcc2	Altiarchaea
2012507	A0A256YPC1_9EURY			5.3e-13	1.3e-15	Candidatus Altiarchaeales archaeon ex4484_43	Uncharacterized protein	Pcc2	Altiarchaea
2014242	A0A2G9LLR9_9EURY			0.001	1.5e-05	Candidatus Altiarchaeum sp. CG12_big_fil_rev_8_21_14_0_65_33_22	Uncharacterized protein	Pcc2	Altiarchaea
1344584	A0A075WG27_ARCFL	8.0e-10	2.3e-13			Archaeoglobus fulgidus DSM 8774	Uncharacterized protein	Pcc1	Archeoglobi
565033	A0A0A7GDI3_9EURY	1.4e-10	9.0e-12			Geoglobus acetivorans	Uncharacterized protein	Pcc1	Archeoglobi
113653	A0A0F7IER7_9EURY	9.1e-10	8.0e-12			Geoglobus ahangari	Uncharacterized protein conserved in archaea	Pcc1	Archeoglobi
2012529	A0A256YG87_9EURY	8.3e-19	5.9e-21		0.00011	Archaeoglobales archaeon ex4484_92	Uncharacterized protein	Pcc1	Archeoglobi
84156	D2RF07_ARCPA	1.5e-12	4.0e-14		0.0012	Archaeoglobus profundus (strain DSM 5631 / JCM 9629 / NBRC 100127 / Av18)	Uncharacterized protein	Pcc1	Archeoglobi
54261	D3S1C7_FERPA	3.1e-10	7.2e-15		1.8e-05	Ferroglobus placidus (strain DSM 10642 / AEDII12DO)	Uncharacterized protein	Pcc1	Archeoglobi
58290	F2KSN7_ARCVS	5.3e-13	1.4e-15		6.8e-06	Archaeoglobus veneficus (strain DSM 11195 / SNP6)	Uncharacterized protein	Pcc1	Archeoglobi
387631	N0BMN2_9EURY	4.5e-14	3.6e-19		0.0016	Archaeoglobus sulfaticallidus PM70-1	Uncharacterized protein conserved in archaea	Pcc1	Archeoglobi
1344584	A0A075WD77_ARCFL			5.2e-09	2.4e-12	Archaeoglobus fulgidus DSM 8774	Uncharacterized protein	Pcc2	Archeoglobi
565033	A0A0A7GBP4_9EURY			3.8e-05	1.6e-08	Geoglobus acetivorans	Uncharacterized protein	Pcc2	Archeoglobi
113653	A0A0F7DBS1_9EURY			1.7e-06	7.1e-11	Geoglobus ahangari	Uncharacterized protein	Pcc2	Archeoglobi
2012529	A0A256Y070_9EURY			2.6e-09	3.8e-12	Archaeoglobales archaeon ex4484_92	Uncharacterized protein	Pcc2	Archeoglobi
2012529	A0A256YFE0_9EURY			0.00033	1.0e-07	Archaeoglobales archaeon ex4484_92	Uncharacterized protein	Pcc2	Archeoglobi
84156	D2RDK1_ARCPA			0.00088	3.6e-07	Archaeoglobus profundus (strain DSM 5631 / JCM 9629 / NBRC 100127 / Av18)	Uncharacterized protein	Pcc2	Archeoglobi
54261	D3RZB0_FERPA			0.0021	5.4e-09	Ferroglobus placidus (strain DSM 10642 / AEDII12DO)	Uncharacterized protein	Pcc2	Archeoglobi
58290	F2KP46_ARCVS			4.2e-06	2.2e-08	Archaeoglobus veneficus (strain DSM 11195 / SNP6)	Uncharacterized protein	Pcc2	Archeoglobi
387631	N0BLU5_9EURY			3.5e-06	5.0e-11	Archaeoglobus sulfaticallidus PM70-1	Uncharacterized protein	Pcc2	Archeoglobi
2234	Y698_ARCFU			5.2e-09	2.4e-12	Archaeoglobus fulgidus (strain ATCC 49558 / VC-16 / DSM 4304 / JCM 9628 / NBRC 100126)	Uncharacterized protein AF_0698	Pcc2	Archeoglobi
1685135	A0A0M0BFL5_9ARCH	1.4e-15	6.6e-19	0.0042	7.8e-06	miscellaneous Crenarchaeota group archaeon SMTZ-80	Uncharacterized protein	Pcc1	Bathyarchaeota
1685127	A0A0M0BL06_9ARCH	7.0e-15	1.1e-17		0.0042	miscellaneous Crenarchaeota group-15 archaeon DG-45	Uncharacterized protein	Pcc1	Bathyarchaeota
1685125	A0A0M0BU20_9ARCH	6.1e-16	6.9e-18		0.00071	miscellaneous Crenarchaeota group-1 archaeon SG8-32-3	Uncharacterized protein	Pcc1	Bathyarchaeota
1685126	A0A0M0C1Q0_9ARCH	2.0e-14	4.0e-17		2.4e-06	miscellaneous Crenarchaeota group-6 archaeon AD8-1	Uncharacterized protein	Pcc1	Bathyarchaeota
1700835	A0A0P9DWQ1_9ARCH	1.2e-13	1.6e-17		0.0013	Candidatus Bathyarchaeota archaeon BA1	Transcription factor Pcc1	Pcc1	Bathyarchaeota
1700836	A0A0P9FYC9_9ARCH	1.8e-17	7.2e-20		2.4e-08	Candidatus Bathyarchaeota archaeon BA2	Transcription factor Pcc1	Pcc1	Bathyarchaeota
1779368	A0A151BD26_9ARCH	4.1e-13	5.8e-17		0.00048	Candidatus Bathyarchaeota archaeon B24	Uncharacterized protein	Pcc1	Bathyarchaeota
1779370	A0A151BIG5_9ARCH	4.5e-20	1.8e-23		6.9e-08	Candidatus Bathyarchaeota archaeon B26-1	Uncharacterized protein	Pcc1	Bathyarchaeota
1779371	A0A151BMZ4_9ARCH	1.6e-19	4.7e-21		3.1e-05	Candidatus Bathyarchaeota archaeon B26-2	Uncharacterized protein	Pcc1	Bathyarchaeota
1779372	A0A151BRI8_9ARCH	2.5e-21	1.2e-20		6.8e-06	Candidatus Bathyarchaeota archaeon B63	Uncharacterized protein	Pcc1	Bathyarchaeota
1797382	A0A1F5CSS5_9ARCH	1.1e-12	2.6e-14			Candidatus Bathyarchaeota archaeon RBG_16_57_9	Uncharacterized protein	Pcc1	Bathyarchaeota
1797381	A0A1F5CT90_9ARCH	1.1e-18	7.5e-20		0.00015	Candidatus Bathyarchaeota archaeon RBG_16_48_13	Uncharacterized protein	Pcc1	Bathyarchaeota
1797377	A0A1F5DDR9_9ARCH	3.3e-10	2.8e-12		0.00025	Candidatus Bathyarchaeota archaeon RBG_13_38_9	Uncharacterized protein	Pcc1	Bathyarchaeota
1797380	A0A1F5DEB9_9ARCH	1.1e-12	2.6e-14			Candidatus Bathyarchaeota archaeon RBG_13_60_20	Uncharacterized protein	Pcc1	Bathyarchaeota
1797379	A0A1F5DL43_9ARCH	7.7e-13	6.8e-15			Candidatus Bathyarchaeota archaeon RBG_13_52_12	Uncharacterized protein	Pcc1	Bathyarchaeota
2012513	A0A256Z0W8_9ARCH	5.7e-20	9.1e-24		6.2e-08	Candidatus Bathyarchaeota archaeon ex4484_40	Uncharacterized protein	Pcc1	Bathyarchaeota
2012511	A0A256ZLL4_9ARCH	1.2e-13	5.6e-14			Candidatus Bathyarchaeota archaeon ex4484_218	Uncharacterized protein	Pcc1	Bathyarchaeota
2026714	A0A2E8EG95_9ARCH	1.6e-14	2.3e-16			Candidatus Bathyarchaeota archaeon NP77	Uncharacterized protein	Pcc1	Bathyarchaeota
1685135	A0A0M0BHZ7_9ARCH		0.0079	3.1e-16	5.1e-14	miscellaneous Crenarchaeota group archaeon SMTZ-80	Uncharacterized protein	Pcc2	Bathyarchaeota
1685127	A0A0M0BLU2_9ARCH			1.6e-13	2.4e-11	miscellaneous Crenarchaeota group-15 archaeon DG-45	Uncharacterized protein	Pcc2	Bathyarchaeota
1685126	A0A0M0BUE6_9ARCH			9.4e-18	2.2e-15	miscellaneous Crenarchaeota group-6 archaeon AD8-1	Uncharacterized protein	Pcc2	Bathyarchaeota
1685125	A0A0M0BUK4_9ARCH			8.4e-19	3.7e-16	miscellaneous Crenarchaeota group-1 archaeon SG8-32-3	Uncharacterized protein	Pcc2	Bathyarchaeota
1685124	A0A0M0BWF2_9ARCH		8.6e-05	1.4e-18	3.6e-18	miscellaneous Crenarchaeota group-1 archaeon SG8-32-1	Uncharacterized protein	Pcc2	Bathyarchaeota
1700836	A0A0P9ECA9_9ARCH		0.0041	3.6e-19	4.5e-16	Candidatus Bathyarchaeota archaeon BA2	Uncharacterized protein	Pcc2	Bathyarchaeota
1779368	A0A151BBS7_9ARCH	0.0079	0.0002	1.3e-15	1.4e-15	Candidatus Bathyarchaeota archaeon B24	KEOPS complex subunit	Pcc2	Bathyarchaeota
1779369	A0A151BGI9_9ARCH		0.0035	3.1e-13	3.1e-13	Candidatus Bathyarchaeota archaeon B25	Uncharacterized protein	Pcc2	Bathyarchaeota
1779367	A0A151BHF6_9ARCH	0.0014	1.4e-08	2.6e-17	1.4e-16	Candidatus Bathyarchaeota archaeon B23	Uncharacterized protein	Pcc2	Bathyarchaeota
1779370	A0A151BJE4_9ARCH			8.8e-21	3.9e-20	Candidatus Bathyarchaeota archaeon B26-1	Uncharacterized protein	Pcc2	Bathyarchaeota
1779371	A0A151BQM2_9ARCH			3.1e-20	1.4e-20	Candidatus Bathyarchaeota archaeon B26-2	Uncharacterized protein	Pcc2	Bathyarchaeota
1779372	A0A151BRX7_9ARCH		2.1e-05	1.4e-22	1.1e-19	Candidatus Bathyarchaeota archaeon B63	Uncharacterized protein (Fragment)	Pcc2	Bathyarchaeota
1797381	A0A1F5CVN5_9ARCH			2.9e-17	1.8e-15	Candidatus Bathyarchaeota archaeon RBG_16_48_13	Uncharacterized protein	Pcc2	Bathyarchaeota
1797378	A0A1F5CYS0_9ARCH		0.00068	5.2e-20	3.3e-18	Candidatus Bathyarchaeota archaeon RBG_13_46_16b	Uncharacterized protein	Pcc2	Bathyarchaeota
1797377	A0A1F5DDE1_9ARCH			9.0e-14	5.5e-14	Candidatus Bathyarchaeota archaeon RBG_13_38_9	Uncharacterized protein	Pcc2	Bathyarchaeota
1797380	A0A1F5DG15_9ARCH		0.00013	7.7e-14	1.6e-14	Candidatus Bathyarchaeota archaeon RBG_13_60_20	Uncharacterized protein	Pcc2	Bathyarchaeota
2012513	A0A256YY91_9ARCH			5.9e-22	2.6e-21	Candidatus Bathyarchaeota archaeon ex4484_40	KEOPS complex subunit	Pcc2	Bathyarchaeota
2012511	A0A256ZQS8_9ARCH			2.5e-18	2.2e-14	Candidatus Bathyarchaeota archaeon ex4484_218	KEOPS complex subunit	Pcc2	Bathyarchaeota
2012510	A0A257AP62_9ARCH			2.2e-05	3.0e-08	Candidatus Bathyarchaeota archaeon ex4484_205	Uncharacterized protein	Pcc2	Bathyarchaeota
2026714	A0A2E8EG97_9ARCH		9.8e-06	4.9e-13	2.0e-12	Candidatus Bathyarchaeota archaeon NP77	Uncharacterized protein	Pcc2	Bathyarchaeota
940295	A0A0U3FA42_9CREN	2.4e-10	3.0e-12			Ignicoccus islandicus DSM 13165	Uncharacterized protein	Pcc1	Desulfurococcales
2309	A0A0V8RTX1_PYROC	3.5e-17	1.4e-09			Pyrodictium occultum	Uncharacterized protein	Pcc1	Desulfurococcales
2012521	A0A256YH94_9CREN	9.2e-06	1.3e-11	0.009	1.2e-05	Desulfurococcales archaeon ex4484_58	Uncharacterized protein	Pcc1	Desulfurococcales
2012520	A0A256Z8H5_9CREN	5.3e-09	1.1e-09			Desulfurococcales archaeon ex4484_42	Uncharacterized protein	Pcc1	Desulfurococcales
2012517	A0A256ZCV1_9CREN	1.0e-06	6.5e-09			Desulfurococcales archaeon ex4484_204	Uncharacterized protein	Pcc1	Desulfurococcales
2012518	A0A257A485_9CREN	4.9e-19	2.6e-21	3.0e-06	1.6e-10	Desulfurococcales archaeon ex4484_217_1	Uncharacterized protein	Pcc1	Desulfurococcales
2280	A3DMV3_STAMF	3.2e-05	4.4e-10			Staphylothermus marinus (strain ATCC 43588 / DSM 3639 / JCM 9404 / F1)	Uncharacterized protein	Pcc1	Desulfurococcales
160233	A8AAM5_IGNH4	5.4e-10	3.5e-12			Ignicoccus hospitalis (strain KIN4/I / DSM 18386 / JCM 14125)	Uncharacterized protein	Pcc1	Desulfurococcales
94694	B8D6B5_DESA1	0.0042	6.2e-06			Desulfurococcus amylolyticus (strain DSM 18924 / JCM 16383 / VKM B-2413 / 1221n)	Uncharacterized protein	Pcc1	Desulfurococcales
84599	D7DA97_STAHD	1.9e-05	1.3e-08			Staphylothermus hellenicus (strain DSM 12710 / JCM 10830 / BK20S6-10-b1 / P8)	Uncharacterized protein	Pcc1	Desulfurococcales
334771	E0SQY0_IGNAA	6.5e-10	1.6e-10			Ignisphaera aggregans (strain DSM 17230 / JCM 13409 / AQ1.S1)	Uncharacterized protein	Pcc1	Desulfurococcales
2275	E8R7E0_DESM0	0.00075	6.6e-05			Desulfurococcus mucosus (strain ATCC 35584 / DSM 2162 / JCM 9187 / O7/1)	Uncharacterized protein	Pcc1	Desulfurococcales
54252	G0EDA8_PYRF1	9.1e-14	3.8e-12			Pyrolobus fumarii (strain DSM 11204 / 1A)	Uncharacterized protein	Pcc1	Desulfurococcales
1200300	I3TDK3_THEC1	1.4e-05	2.1e-08		0.0061	Thermogladius calderae (strain DSM 22663 / VKM B-2946 / 1633)	Uncharacterized protein	Pcc1	Desulfurococcales
56636	Q05E10_AERPE	1.3e-23	3.6e-11			Aeropyrum pernix (strain ATCC 700893 / DSM 11879 / JCM 9820 / NBRC 100138 / K1)	Uncharacterized protein	Pcc1	Desulfurococcales
1198449	U3TEI5_9CREN	1.5e-23	8.3e-12			Aeropyrum camini SY1 = JCM 12091	Uncharacterized protein conserved in archaea	Pcc1	Desulfurococcales
1273541	A0A0P0N0U2_9CREN			1.3e-18	8.4e-12	Pyrodictium delaneyi strain Su06	Uncharacterized protein	Pcc2	Desulfurococcales
940295	A0A0U3EDB6_9CREN			0.00023	5.8e-08	Ignicoccus islandicus DSM 13165	Uncharacterized protein	Pcc2	Desulfurococcales
2309	A0A0V8RTL8_PYROC			1.6e-21	7.5e-10	Pyrodictium occultum	Uncharacterized protein	Pcc2	Desulfurococcales
1273541	A0A211YN47_9CREN			1.1e-18	7.4e-12	Pyrodictium delaneyi Hulk	Uncharacterized protein	Pcc2	Desulfurococcales
2012521	A0A256YCR3_9CREN			5.5e-07	2.1e-09	Desulfurococcales archaeon ex4484_58	Uncharacterized protein	Pcc2	Desulfurococcales
2012520	A0A256Z8H6_9CREN			1.4e-06	7.2e-09	Desulfurococcales archaeon ex4484_42	Uncharacterized protein	Pcc2	Desulfurococcales
2012519	A0A256ZHC6_9CREN			4.3e-13	1.7e-12	Desulfurococcales archaeon ex4484_217_2	Uncharacterized protein	Pcc2	Desulfurococcales
2012518	A0A257A4C4_9CREN			5.6e-11	6.3e-11	Desulfurococcales archaeon ex4484_217_1	Uncharacterized protein	Pcc2	Desulfurococcales
54248	A2BJY4_HYPBU			1.6e-14	4.0e-10	Hyperthermus butylicus (strain DSM 5456 / JCM 9403 / PLM1-5)	Uncharacterized protein	Pcc2	Desulfurococcales
2280	A3DMT4_STAMF			1.2e-09	6.1e-10	Staphylothermus marinus (strain ATCC 43588 / DSM 3639 / JCM 9404 / F1)	Uncharacterized protein	Pcc2	Desulfurococcales
160233	A8AAU2_IGNH4			3.7e-07	3.9e-06	Ignicoccus hospitalis (strain KIN4/I / DSM 18386 / JCM 14125)	Uncharacterized protein	Pcc2	Desulfurococcales
94694	B8D6D1_DESA1			0.00015	1.0e-06	Desulfurococcus amylolyticus (strain DSM 18924 / JCM 16383 / VKM B-2413 / 1221n)	Uncharacterized protein	Pcc2	Desulfurococcales
54254	D5U3B0_THEAM				5.2e-05	Thermosphaera aggregans (strain DSM 11486 / M11TL)	Uncharacterized protein	Pcc2	Desulfurococcales
84599	D7DAB3_STAHD			3.5e-08	6.8e-09	Staphylothermus hellenicus (strain DSM 12710 / JCM 10830 / BK20S6-10-b1 / P8)	Uncharacterized protein	Pcc2	Desulfurococcales
334771	E0SNW2_IGNAA			5.5e-14	3.1e-12	Ignisphaera aggregans (strain DSM 17230 / JCM 13409 / AQ1.S1)	Uncharacterized protein	Pcc2	Desulfurococcales
2275	E8R7F6_DESM0			4.6e-06	5.8e-08	Desulfurococcus mucosus (strain ATCC 35584 / DSM 2162 / JCM 9187 / O7/1)	Uncharacterized protein	Pcc2	Desulfurococcales
54252	G0EC73_PYRF1			5.3e-13	9.1e-09	Pyrolobus fumarii (strain DSM 11204 / 1A)	Uncharacterized protein	Pcc2	Desulfurococcales
1200300	I3TDI6_THEC1			0.0047	2.6e-07	Thermogladius calderae (strain DSM 22663 / VKM B-2946 / 1633)	Uncharacterized protein	Pcc2	Desulfurococcales
768672	I3XTM2_DESAM			8.5e-06	1.4e-08	Desulfurococcus amylolyticus DSM 16532	Uncharacterized protein	Pcc2	Desulfurococcales
56636	Q05E27_AERPE			2.2e-21	2.2e-13	Aeropyrum pernix (strain ATCC 700893 / DSM 11879 / JCM 9820 / NBRC 100138 / K1)	Uncharacterized protein	Pcc2	Desulfurococcales
1198449	U3TCQ4_9CREN			2.3e-21	7.8e-12	Aeropyrum camini SY1 = JCM 12091	Uncharacterized protein	Pcc2	Desulfurococcales
2060325	L0HQE5_ACIS0	3.1e-12	7.5e-16		0.00011	Aciduliprofundum sp. (strain MAR08-339)	Uncharacterized protein	Pcc1	DHVE2 group
379547	B5IFV9_ACIB4	6.6e-11	1.7e-14			Aciduliprofundum boonei (strain DSM 19572 / T469)	Uncharacterized protein	Pcc1a	DHVE2 group
379547	B5IFK6_ACIB4	1.3e-10	3.4e-14			Aciduliprofundum boonei (strain DSM 19572 / T469)	Uncharacterized protein	Pcc1b	DHVE2 group
379547	D3TCH5_ACIB4		0.001	1.8e-12	3.9e-13	Aciduliprofundum boonei (strain DSM 19572 / T469)	Uncharacterized protein	Pcc2	DHVE2 group
2060325	L0HL10_ACIS0			3.7e-07	1.1e-08	Aciduliprofundum sp. (strain MAR08-339)	Uncharacterized protein	Pcc2	DHVE2 group
2026736	A0A2D6LPK8_9ARCH	3.6e-07	2.8e-13			Candidatus Diapherotrites archaeon ARS1427	Uncharacterized protein	Pcc1	Diapherotrites
2026736	A0A2D6M1H3_9ARCH	1.8e-13	9.6e-18			Candidatus Diapherotrites archaeon ARS1307	Uncharacterized protein	Pcc1	Diapherotrites
1974407	A0A2G9N2S5_9ARCH	8.2e-07	2.7e-11			Candidatus Diapherotrites archaeon CG11_big_fil_rev_8_21_14_0_20_37_9	Uncharacterized protein	Pcc1	Diapherotrites
1974406	A0A2G9P4Q4_9ARCH	1.3e-06	7.1e-11			Candidatus Diapherotrites archaeon CG10_big_fil_rev_8_21_14_0_10_31_34	Uncharacterized protein	Pcc1	Diapherotrites
683846	I0A2X3_FERFK	6.4e-09	6.3e-14		0.0017	Fervidicoccus fontis (strain DSM 19380 / JCM 18336 / VKM B-2539 / Kam940)	Uncharacterized protein	Pcc1	Fervidicoccales
683846	I0A0B7_FERFK			1.1e-07	2.1e-07	Fervidicoccus fontis (strain DSM 19380 / JCM 18336 / VKM B-2539 / Kam940)	Uncharacterized protein	Pcc2	Fervidicoccales
1874277	A0A4P2VK58_9ARCH				1.4e-11	Conexivisphaera calidus	Uncharacterized protein	Pcc2	Geothermoarchaeota
1775755	A0A147JSH6_9EURY	1.0e-21	5.4e-21		1.3e-06	Hadesarchaea archaeon DG-33-1	Uncharacterized protein	Pcc1	Hadesarchaea
1776334	A0A147JXZ7_9EURY	1.2e-18	1.0e-19		4.7e-05	Hadesarchaea archaeon YNP_45	Uncharacterized protein	Pcc1	Hadesarchaea
1776333	A0A147JZN8_9EURY	1.7e-22	3.7e-21	0.0015	5.4e-09	Hadesarchaea archaeon YNP_N21	Uncharacterized protein	Pcc1	Hadesarchaea
1775754	A0A147JZS4_9EURY	8.8e-21	3.1e-18		0.00013	Hadesarchaea archaeon DG-33	Uncharacterized protein	Pcc1	Hadesarchaea
1775754	A0A147JRH1_9EURY			2.3e-17	2.3e-12	Hadesarchaea archaeon DG-33	Uncharacterized protein	Pcc2	Hadesarchaea
1776334	A0A147JSB3_9EURY			4.6e-18	3.9e-15	Hadesarchaea archaeon YNP_45	Uncharacterized protein	Pcc2	Hadesarchaea
1775755	A0A147JV70_9EURY			5.6e-17	1.8e-14	Hadesarchaea archaeon DG-33-1	Uncharacterized protein	Pcc2	Hadesarchaea
1776333	A0A147K1P3_9EURY			1.3e-17	1.1e-13	Hadesarchaea archaeon YNP_N21	Uncharacterized protein	Pcc2	Hadesarchaea
2248	A0A081ESZ7_9EURY	4.7e-14	1.5e-21			Halorubrum saccharovorum	KEOPS complex Pcc1-like subunit	Pcc1	Halobacteria
1592728	A0A0B5GWZ6_9EURY	1.6e-19	1.3e-21			Haloarcula sp. CBA1115	KEOPS complex Pcc1-like subunit	Pcc1	Halobacteria
1476858	A0A0D6JSI6_9EURY	4.3e-21	7.2e-24		0.0067	Haloferax massiliensis	Transcription factor Pcc1	Pcc1	Halobacteria
1604004	A0A0F7P8J0_9EURY	3.3e-16	1.9e-19			Halanaeroarchaeum sulfurireducens	Rpo operon protein	Pcc1	Halobacteria
35746	A0A0K1IQT9_9EURY	2.8e-22	8.4e-25		0.0022	Haloferax gibbonsii	KEOPS complex Pcc1-like subunit	Pcc1	Halobacteria
1705562	A0A0M9AKJ3_9EURY	3.8e-18	6.1e-20			Haloarcula rubripromontorii	KEOPS complex Pcc1-like subunit	Pcc1	Halobacteria
1765655	A0A0M9AQ12_9EURY	1.4e-13	8.8e-22			Halorubrum tropicale	KEOPS complex Pcc1-like subunit	Pcc1	Halobacteria
699431	A0A0P7GAE5_9EURY	8.2e-12	9.4e-20			Halolamina pelagica CDK2	KEOPS complex Pcc1-like subunit	Pcc1	Halobacteria
1407499	A0A0U5H093_9EURY	3.1e-17	3.2e-20			Halobacterium hubeiense	KEOPS complex subunit Pcc1	Pcc1	Halobacteria
1514971	A0A0W1RAZ4_9EURY	6.9e-16	3.5e-22			Haloprofundus marisrubri	KEOPS complex Pcc1-like subunit	Pcc1	Halobacteria
1544719	A0A0W1RF82_9EURY	4.8e-21	5.8e-24		0.0058	Haloferax sp. SB3	KEOPS complex Pcc1-like subunit	Pcc1	Halobacteria
1544718	A0A0W1SJ73_9EURY	5.7e-20	1.8e-24			Haloferax sp. SB29	KEOPS complex Pcc1-like subunit	Pcc1	Halobacteria
1008153	A0A151AIH3_9EURY	1.4e-17	6.0e-23			Halalkalicoccus paucihalophilus	Transcription factor Pcc1	Pcc1	Halobacteria
1622207	A0A165LY65_9EURY	1.6e-19	1.3e-21			Haloarcula sp. K1	KEOPS complex Pcc1-like subunit	Pcc1	Halobacteria
1679489	A0A166SSW4_9EURY	1.0e-15	3.5e-22			Haladaptatus sp. R4	KEOPS complex Pcc1-like subunit	Pcc1	Halobacteria
1416969	A0A179EI46_9EURY	7.4e-17	6.2e-22			Haloterrigena mahii	Uncharacterized protein	Pcc1	Halobacteria
1897478	A0A1D2QIN6_9EURY	3.2e-16	5.6e-22			Haladaptatus sp. W1	KEOPS complex Pcc1-like subunit	Pcc1	Halobacteria
1873524	A0A1D8S5N3_9EURY	3.7e-13	2.1e-17			Halodesulfurarchaeum formicicum	Uncharacterized protein	Pcc1	Halobacteria
392421	A0A1G6JIC3_9EURY	2.6e-17	4.2e-23			Haloterrigena hispanica	KEOPS complex subunit Pcc1	Pcc1	Halobacteria
261291	A0A1G7H735_9EURY	9.3e-15	6.4e-22			Halorubrum xinjiangense	KEOPS complex subunit Pcc1	Pcc1	Halobacteria
660518	A0A1G7J336_9EURY	2.6e-14	1.5e-19			Halorientalis regularis	KEOPS complex subunit Pcc1	Pcc1	Halobacteria
890420	A0A1G8SPN8_9EURY	3.3e-16	8.5e-21			Halovenus aranensis	KEOPS complex subunit Pcc1	Pcc1	Halobacteria
1095776	A0A1G9AI80_9EURY	2.8e-15	2.5e-22			Natronorubrum texcoconense	KEOPS complex subunit Pcc1	Pcc1	Halobacteria
660521	A0A1G9QAP7_9EURY	1.2e-15	6.4e-23			Halogranum gelatinilyticum	KEOPS complex subunit Pcc1	Pcc1	Halobacteria
996166	A0A1G9T198_9EURY	1.6e-15	1.5e-20			Haloarchaeobius iranensis	KEOPS complex subunit Pcc1	Pcc1	Halobacteria
1095778	A0A1H1A6L7_9EURY	8.1e-16	3.0e-23			Natronobacterium texcoconense	KEOPS complex subunit Pcc1	Pcc1	Halobacteria
1236180	A0A1H1DHL1_9EURY	4.9e-17	1.2e-22			Halopelagius longus	KEOPS complex subunit Pcc1	Pcc1	Halobacteria
28442	A0A1H2V2P0_HALVA	4.1e-18	1.1e-20			Haloarcula vallismortis	KEOPS complex subunit Pcc1	Pcc1	Halobacteria
660517	A0A1H3CWZ0_9EURY	2.7e-14	1.0e-18			Halobellus clavatus	tRNA threonylcarbamoyladenosine modification (KEOPS) complex, Pcc1 subunit	Pcc1	Halobacteria
1048396	A0A1H3G711_9EURY	2.0e-17	5.3e-20			Halopenitus persicus	tRNA threonylcarbamoyladenosine modification (KEOPS) complex, Pcc1 subunit	Pcc1	Halobacteria
699433	A0A1H5YLY1_9EURY	2.5e-16	2.7e-21			Halobellus limi	KEOPS complex subunit Pcc1	Pcc1	Halobacteria
640943	A0A1H6FMG6_9EURY	3.5e-16	8.3e-23			Natronorubrum sediminis	KEOPS complex subunit Pcc1	Pcc1	Halobacteria
1267564	A0A1H6HPJ5_9EURY	1.2e-17			0.0079	Halopenitus malekzadehii	tRNA threonylcarbamoyladenosine modification (KEOPS) complex, Pcc1 subunit	Pcc1	Halobacteria
1073996	A0A1H6SGG5_9EURY	1.1e-15	1.6e-18			Halohasta litchfieldiae	KEOPS complex subunit Pcc1	Pcc1	Halobacteria
302484	A0A1H7GCS8_9EURY	3.9e-19	4.8e-24		0.0035	Haloferax larsenii	KEOPS complex subunit Pcc1	Pcc1	Halobacteria
1367881	A0A1H8FC24_9EURY	1.3e-13	5.1e-19			Halorientalis persicus	KEOPS complex subunit Pcc1	Pcc1	Halobacteria
660520	A0A1H8PSG7_9EURY	3.4e-15	1.7e-21			Halogranum amylolyticum	KEOPS complex subunit Pcc1	Pcc1	Halobacteria
1186196	A0A1H9GPP7_9EURY	9.6e-17	5.1e-23			Natrinema salaciae	KEOPS complex subunit Pcc1	Pcc1	Halobacteria
1202768	A0A1I0NHE8_9EURY	2.2e-17	2.0e-23			Halopiger salifodinae	KEOPS complex subunit Pcc1	Pcc1	Halobacteria
355548	A0A1I0P0F3_9EURY	1.6e-15	1.9e-20			Halobacterium jilantaiense	KEOPS complex subunit Pcc1	Pcc1	Halobacteria
148448	A0A1I1DP38_9EURY	1.5e-16	6.3e-24			Halobiforma haloterrestris	KEOPS complex subunit Pcc1	Pcc1	Halobacteria
553467	A0A1I2MGB0_9EURY	2.6e-16	4.5e-22			Halopelagius inordinatus	KEOPS complex subunit Pcc1	Pcc1	Halobacteria
387340	A0A1I2ZXA1_9EURY	5.1e-13	1.4e-20			Halorubrum aquaticum	KEOPS complex subunit Pcc1	Pcc1	Halobacteria
553466	A0A1I4E570_9EURY	7.9e-15	1.2e-21			Halogranum rubrum	KEOPS complex subunit Pcc1	Pcc1	Halobacteria
699431	A0A1I5RQP2_9EURY	8.0e-13	2.8e-20			Halolamina pelagica CGMCC 1.10329	KEOPS complex subunit Pcc1	Pcc1	Halobacteria
35743	A0A1I6G5P6_HALSD	3.7e-15	2.0e-22			Halorubrum sodomense	KEOPS complex subunit Pcc1	Pcc1	Halobacteria
553469	A0A1I6GC88_9EURY	8.5e-17	7.6e-22			Halogeometricum rufum	KEOPS complex subunit Pcc1	Pcc1	Halobacteria
767519	A0A1I6LA11_9EURY	3.7e-14	1.1e-19			Halomicrobium zhouii	KEOPS complex subunit Pcc1	Pcc1	Halobacteria
619731	A0A1I6SHB8_9EURY	6.2e-16	3.5e-22			Halostagnicola kamekurae	KEOPS complex subunit Pcc1	Pcc1	Halobacteria
1869245	A0A1J4LZ67_9EURY	9.3e-16	1.7e-22			Natrialba sp. SSL1	KEOPS complex Pcc1-like subunit	Pcc1	Halobacteria
43928	A0A1M5JH98_9EURY	4.2e-15	1.4e-19			Halobaculum gomorrense	KEOPS complex subunit Pcc1	Pcc1	Halobacteria
553468	A0A1N6UZU9_9EURY	1.4e-15	7.8e-21			Haladaptatus litoreus	KEOPS complex subunit Pcc1	Pcc1	Halobacteria
588898	A0A1N6Y567_9EURY	1.4e-15	3.8e-22			Haloterrigena daqingensis	KEOPS complex Pcc1-like subunit	Pcc1	Halobacteria
308853	A0A1N7FYI9_9EURY	4.1e-16	1.3e-21			Natronorubrum thiooxidans	KEOPS complex subunit Pcc1	Pcc1	Halobacteria
1932360	A0A1Q1FHB8_9EURY	2.2e-15	9.2e-21			Halorientalis sp. IM1011	Uncharacterized protein	Pcc1	Halobacteria
301967	A0A1S8AXR2_9EURY	7.0e-17	6.6e-23			Haloterrigena saccharevitans	KEOPS complex Pcc1-like subunit	Pcc1	Halobacteria
2257	A0A1U7EZJ0_NATPD	2.2e-15	3.1e-21			Natronomonas pharaonis (strain ATCC 35678 / DSM 2160 / CIP 103997 / NBRC 14720 / NCIMB 2260 / Gabara)	KEOPS complex subunit Pcc1	Pcc1	Halobacteria
1853690	A0A1V4C7H8_9EURY	4.9e-11	1.0e-18			Halolamina sp. CBA1230	KEOPS complex Pcc1-like subunit	Pcc1	Halobacteria
1121945	A0A1X4G696_9EURY	5.4e-14	2.2e-21			Halorubrum ezzemoulense DSM 17463	KEOPS complex Pcc1-like subunit	Pcc1	Halobacteria
1855873	A0A1Y3A6C4_9EURY	6.1e-15	9.3e-23			Halorubrum sp. SD683	KEOPS complex Pcc1-like subunit	Pcc1	Halobacteria
253108	A0A202E936_9EURY	6.4e-14	1.2e-20			Natronolimnobius baerhuensis	KEOPS complex Pcc1-like subunit	Pcc1	Halobacteria
335819	A0A238V5C6_HALC1	9.1e-16	2.2e-23			Halorubrum chaoviator (strain DSM 11365 / JCM 9573 / AUS-1)	KEOPS complex subunit Pcc1	Pcc1	Halobacteria
63740	A0A238W637_HALVU	6.1e-16	1.3e-21			Halorubrum vacuolatum	KEOPS complex subunit Pcc1	Pcc1	Halobacteria
1480728	A0A256H6N4_9EURY	7.6e-15	8.1e-23			Halorubrum sp. Hd13	KEOPS complex Pcc1-like subunit	Pcc1	Halobacteria
1383843	A0A256H7A3_9EURY	7.6e-15	8.1e-23			Halorubrum sp. Eb13	KEOPS complex Pcc1-like subunit	Pcc1	Halobacteria
1383850	A0A256HD83_9EURY	1.5e-14	1.6e-22			Halorubrum sp. Ib24	KEOPS complex Pcc1-like subunit	Pcc1	Halobacteria
1383841	A0A256I1W8_9EURY	7.6e-15	8.1e-23			Halorubrum sp. Ea8	KEOPS complex Pcc1-like subunit	Pcc1	Halobacteria
1480718	A0A256IC13_9EURY	1.5e-14	1.6e-22			Halorubrum sp. Ea1	KEOPS complex Pcc1-like subunit	Pcc1	Halobacteria
1383851	A0A256ICX6_9EURY	8.7e-13	1.7e-20			Halorubrum halodurans	KEOPS complex Pcc1-like subunit	Pcc1	Halobacteria
337243	A0A256J0Y9_9EURY	1.2e-15	4.2e-23			Halorubrum ezzemoulense LD3	KEOPS complex Pcc1-like subunit	Pcc1	Halobacteria
337243	A0A256JWK0_9EURY	9.1e-16	2.2e-23			Halorubrum ezzemoulense G37/Ga2p/Ec15	KEOPS complex Pcc1-like subunit	Pcc1	Halobacteria
337243	A0A256KQ01_9EURY	2.5e-15	5.1e-23			Halorubrum ezzemoulense LG1	KEOPS complex Pcc1-like subunit	Pcc1	Halobacteria
29283	A0A256KS89_9EURY	3.7e-14	2.6e-22			Halorubrum distributum E8	KEOPS complex Pcc1-like subunit	Pcc1	Halobacteria
558529	A0A285P008_9EURY	5.2e-16	8.3e-20			Natronoarchaeum philippinense	KEOPS complex subunit Pcc1	Pcc1	Halobacteria
2032630	A0A2A2FEJ7_9EURY	6.4e-15	4.7e-22			Halorubrum sp. WN019	KEOPS complex Pcc1-like subunit	Pcc1	Halobacteria
373386	A0A2A5QSP3_9EURY	1.1e-16	7.4e-23			Natrinema ejinorense	KEOPS complex Pcc1-like subunit	Pcc1	Halobacteria
1608465	A0A2B7GC86_9EURY	7.8e-17	3.0e-23			Natrinema sp. CBA1119	KEOPS complex Pcc1-like subunit	Pcc1	Halobacteria
1383844	A0A2G1WMN6_9EURY	1.2e-14	6.3e-22			Halorubrum persicum	KEOPS complex Pcc1-like subunit	Pcc1	Halobacteria
1383842	A0A2G1WSP5_9EURY	2.5e-15	5.1e-23			Halorubrum sp. C191	KEOPS complex Pcc1-like subunit	Pcc1	Halobacteria
1483399	A0A2G1X1K5_9EURY	4.1e-12	6.2e-20			Halorubrum sp. C3	KEOPS complex Pcc1-like subunit (Fragment)	Pcc1	Halobacteria
2242	B0R2X9_HALS3	1.9e-14	4.3e-19			Halobacterium salinarum (strain ATCC 29341 / DSM 671 / R1)	KEOPS complex subunit Pcc1	Pcc1	Halobacteria
2247	B9LTN4_HALLT	8.9e-15	7.9e-22			Halorubrum lacusprofundi (strain ATCC 49239 / DSM 5036 / JCM 8891 / ACAM 34)	Rpo operon protein	Pcc1	Halobacteria
146826	C7NQA9_HALUD	2.1e-09	5.1e-16			Halorhabdus utahensis (strain DSM 12940 / JCM 11049 / AX-2)	Uncharacterized protein	Pcc1	Halobacteria
57705	C7NVP8_HALMD	2.8e-15	4.6e-21			Halomicrobium mukohataei (strain ATCC 700874 / DSM 12286 / JCM 9738 / NCIMB 13541)	Rpo operon protein	Pcc1	Halobacteria
62320	D2RQN8_HALTV	9.3e-17	1.5e-22			Haloterrigena turkmenica (strain ATCC 51198 / DSM 5511 / NCIMB 13204 / VKM B-1734)	Uncharacterized protein	Pcc1	Halobacteria
13769	D3SXR2_NATMM	9.3e-16				Natrialba magadii (strain ATCC 43099 / DSM 3394 / CIP 104546 / JCM 8861/ NBRC 102185 / NCIMB 2190 / MS3)	KEOPS complex Pcc1-like subunit	Pcc1	Halobacteria
2246	D4GSR2_HALVD	2.6e-21	8.3e-25		0.0029	Haloferax volcanii (strain ATCC 29605 / DSM 3757 / JCM 8879 / NBRC 14742 / NCIMB 2012 / VKM B-1768 / DS2)	KEOPS complex subunit Pcc1	Pcc1	Halobacteria
413810	D8J6Z9_HALJB	3.9e-16	2.5e-20		0.0047	Halalkalicoccus jeotgali (strain DSM 18796 / CECT 7217 / JCM 14584 / KCTC 4019 / B3)	KEOPS complex Pcc1-like subunit	Pcc1	Halobacteria
60847	E4NSL8_HALBP	3.5e-15	1.1e-20		0.0048	Halogeometricum borinquense (strain ATCC 700274 / DSM 11551 / JCM 10706 / PR3)	transcription factor PCC1	Pcc1	Halobacteria
797209	E7QU60_9EURY	3.6e-15	1.4e-21			Haladaptatus paucihalophilus DX253	KEOPS complex subunit Pcc1	Pcc1	Halobacteria
1033806	F7PM34_9EURY	2.5e-12	2.3e-18			Halorhabdus tiamatea SARL4B	Pcc1-type transcription factor-like protein	Pcc1	Halobacteria
387343	F8DBN3_HALXS	1.2e-16	2.3e-23			Halopiger xanaduensis (strain DSM 18323 / JCM 14033 / SH-6)	Uncharacterized protein	Pcc1	Halobacteria
51589	G0HWI2_HALHT	1.6e-19	1.3e-21			Haloarcula hispanica (strain ATCC 33960 / DSM 4426 / JCM 8911 / NBRC 102182 / NCIMB 2187 / VKM B-1755)	Rpo operon protein	Pcc1	Halobacteria
293091	G0LHP0_HALWC	9.4e-09	1.8e-14			Haloquadratum walsbyi (strain DSM 16854 / JCM 12705 / C23)	KEOPS complex subunit Pcc1	Pcc1	Halobacteria
756883	G2MKG4_9ARCH	3.5e-12	2.5e-17			halophilic archaeon DL31	Uncharacterized protein	Pcc1	Halobacteria
2252	I3R288_HALMT	1.7e-21	2.9e-25		0.0077	Haloferax mediterranei (strain ATCC 33500 / DSM 1411 / JCM 8866 / NBRC 14739 / NCIMB 2177 / R-4)	KEOPS complex Pcc1-like subunit	Pcc1	Halobacteria
1917451	I7BP35_NATSJ	1.8e-17	1.8e-22			Natrinema sp. (strain J7-2)	Uncharacterized protein	Pcc1	Halobacteria
1210908	J2ZJ84_9EURY	7.9e-15	1.2e-21			Halogranum salarium B-1	Rpo operon protein	Pcc1	Halobacteria
44930	L0AE31_NATGS	1.0e-16	1.1e-22			Natronobacterium gregoryi (strain ATCC 43098 / DSM 3393 / CCM 3738 / CIP 104747 / JCM 8860 / NBRC 102187 / NCIMB 2189 / SP2)	KEOPS complex Pcc1-like subunit	Pcc1	Halobacteria
387341	L0IAG0_HALRX	3.0e-16	1.1e-20			Halovivax ruber (strain DSM 18193 / JCM 13892 / XH-70)	Uncharacterized protein	Pcc1	Halobacteria
69525	L0JNC0_NATP1	9.9e-17	3.0e-22			Natrinema pellirubrum (strain DSM 15624 / CIP 106293 / JCM 10476 / NCIMB 786 / 157)	KEOPS complex Pcc1-like subunit	Pcc1	Halobacteria
694430	L0JUF1_9EURY	1.3e-15	6.7e-23			Natronococcus occultus SP4	Uncharacterized protein	Pcc1	Halobacteria
1243180	L5NKG3_9EURY	2.4e-21	7.8e-25		0.0027	Haloferax sp. BAB2207	Putative KEOPS component Pcc1	Pcc1	Halobacteria
1114856	L9VNN0_9EURY	3.1e-15	8.1e-22			Natronorubrum tibetense GA33	KEOPS complex Pcc1-like subunit	Pcc1	Halobacteria
1230460	L9W205_9EURY	3.3e-15	1.7e-20			Natronorubrum sulfidifaciens JCM 14089	KEOPS complex Pcc1-like subunit	Pcc1	Halobacteria
1227498	L9WMX3_9EURY	5.4e-17	1.6e-21			Natronococcus jeotgali DSM 18795	KEOPS complex Pcc1-like subunit	Pcc1	Halobacteria
1227500	L9WVQ7_9EURY	3.5e-15	2.3e-21			Natronorubrum bangense JCM 10635	KEOPS complex Pcc1-like subunit	Pcc1	Halobacteria
1227497	L9XF14_9EURY	8.2e-15	7.1e-22			Natronococcus amylolyticus DSM 10524	KEOPS complex Pcc1-like subunit	Pcc1	Halobacteria
1227499	L9XIN1_9EURY	1.0e-16	1.1e-22			Natronolimnobius innermongolicus JCM 12255	KEOPS complex Pcc1-like subunit	Pcc1	Halobacteria
1227496	L9YAG9_9EURY	1.1e-16	2.7e-23			Natrinema versiforme JCM 10478	KEOPS complex Pcc1-like subunit	Pcc1	Halobacteria
1230459	L9YT47_9EURY	1.8e-17	1.8e-22			Natrinema gari JCM 14663	KEOPS complex Pcc1-like subunit	Pcc1	Halobacteria
1227495	L9YVZ1_9EURY	3.1e-18	2.1e-24		0.0041	Natrinema pallidum DSM 3751	KEOPS complex Pcc1-like subunit	Pcc1	Halobacteria
1227493	L9ZT68_9EURY	1.1e-16	5.3e-23			Natrialba hulunbeirensis JCM 10989	KEOPS complex Pcc1-like subunit	Pcc1	Halobacteria
1227494	L9ZTE5_9EURY	2.3e-17	8.1e-23			Natrinema altunense JCM 12890	KEOPS complex Pcc1-like subunit	Pcc1	Halobacteria
1230458	M0A2K6_9EURY	6.4e-17	4.1e-23			Natrialba taiwanensis DSM 12281	KEOPS complex Pcc1-like subunit	Pcc1	Halobacteria
1227492	M0A988_9EURY	5.9e-16	3.3e-22			Natrialba chahannaoensis JCM 10990	KEOPS complex Pcc1-like subunit	Pcc1	Halobacteria
64602	M0AQE6_NATA1	9.9e-16	1.9e-21			Natrialba asiatica (strain ATCC 700177 / DSM 12278 / JCM 9576 / FERM P-10747 / NBRC 102637 / 172P1)	KEOPS complex Pcc1-like subunit	Pcc1	Halobacteria
1227491	M0BAE5_9EURY	1.5e-17	1.6e-23			Natrialba aegyptia DSM 13077	KEOPS complex Pcc1-like subunit	Pcc1	Halobacteria
1227489	M0BPJ7_9EURY	7.9e-16	1.1e-21			Haloterrigena thermotolerans DSM 11522	KEOPS complex Pcc1-like subunit	Pcc1	Halobacteria
1227488	M0BQL0_9EURY	8.0e-17	7.8e-23			Haloterrigena salina JCM 13891	KEOPS complex Pcc1-like subunit	Pcc1	Halobacteria
1227490	M0BVN0_9EURY	8.3e-17	4.0e-21			Halovivax asiaticus JCM 14624	KEOPS complex Pcc1-like subunit	Pcc1	Halobacteria
797114	M0CCY1_9EURY	4.6e-16	1.2e-20			Halosimplex carlsbadense 2-9-1	KEOPS complex Pcc1-like subunit	Pcc1	Halobacteria
1230457	M0CTY5_9EURY	8.6e-17	4.3e-23			Haloterrigena limicola JCM 13563	KEOPS complex Pcc1-like subunit	Pcc1	Halobacteria
1227487	M0CXF2_9EURY	2.6e-16	7.4e-22			Halogeometricum pallidum JCM 14848	Transcription factor pcc1	Pcc1	Halobacteria
1227486	M0DGK9_9EURY	3.7e-14	2.6e-22			Halorubrum terrestre JCM 10247	Rpo operon protein	Pcc1	Halobacteria
1227485	M0DLY6_9EURY	3.0e-16	7.3e-23			Halorubrum tebenquichense DSM 14210	Rpo operon protein	Pcc1	Halobacteria
1227484	M0DTF0_9EURY	4.6e-14	1.1e-21			Halorubrum saccharovorum DSM 1137	Rpo operon protein	Pcc1	Halobacteria
1227466	M0E9F5_9EURY	4.6e-15	3.2e-22			Halorubrum coriense DSM 10284	Rpo operon protein	Pcc1	Halobacteria
1227465	M0ELL7_9EURY	1.3e-14	5.1e-22			Halorubrum californiensis DSM 19288	Rpo operon protein	Pcc1	Halobacteria
1227467	M0ETU4_9EURY	9.3e-14	6.8e-22			Halorubrum distributum JCM 9100	Rpo operon protein	Pcc1	Halobacteria
1227468	M0F0M1_9EURY	9.3e-14	6.8e-22			Halorubrum distributum JCM 10118	Rpo operon protein	Pcc1	Halobacteria
1227464	M0FGN1_9EURY	1.1e-21	6.0e-25		0.0023	Haloferax sp. ATCC BAA-646	Putative KEOPS component Pcc1	Pcc1	Halobacteria
1227481	M0FJ45_9EURY	7.1e-16	1.9e-22			Halorubrum hochstenium ATCC 700873	Rpo operon protein	Pcc1	Halobacteria
1227463	M0FT30_9EURY	1.1e-21	6.0e-25		0.0023	Haloferax sp. ATCC BAA-645	Putative KEOPS component Pcc1	Pcc1	Halobacteria
1227462	M0FT78_9EURY	1.1e-21	6.0e-25		0.0023	Haloferax sp. ATCC BAA-644	Putative KEOPS component Pcc1	Pcc1	Halobacteria
2254	M0GHL6_HALL2	2.6e-21	8.3e-25		0.0029	Haloferax lucentense (strain DSM 14919 / JCM 9276 / NCIMB 13854 / Aa 2.2)	Putative KEOPS component Pcc1	Pcc1	Halobacteria
381852	M0GQ39_HALPT	2.8e-22	8.4e-25		0.0022	Haloferax prahovense (strain DSM 18310 / JCM 13924 / TL6)	Putative KEOPS component Pcc1	Pcc1	Halobacteria
1227460	M0GT36_9EURY	3.5e-20	1.2e-24		0.0032	Haloferax larsenii JCM 13917	Rpo operon protein	Pcc1	Halobacteria
35746	M0HIB8_HALGM	3.1e-22	4.9e-25		0.0046	Haloferax gibbonsii (strain ATCC 33959 / DSM 4427 / JCM 8863 / NBRC 102184 / NCIMB 2188 / Ma 2.38)	Putative KEOPS component Pcc1	Pcc1	Halobacteria
1230453	M0HS97_9EURY	1.5e-18	1.2e-23			Haloferax elongans ATCC BAA-1513	Rpo operon protein	Pcc1	Halobacteria
662480	M0HZP6_9EURY	2.0e-20	5.7e-24			Haloferax sulfurifontis ATCC BAA-897	Putative KEOPS component Pcc1	Pcc1	Halobacteria
1227458	M0I6Q7_9EURY	2.6e-21	8.3e-25		0.0029	Haloferax alexandrinus JCM 10717	Putative KEOPS component Pcc1	Pcc1	Halobacteria
662479	M0I7C9_9EURY	7.6e-21	7.4e-24			Haloferax mucosum ATCC BAA-1512	Rpo operon protein	Pcc1	Halobacteria
662478	M0IXY5_9EURY	5.3e-21	1.0e-23		0.0023	Haloferax denitrificans ATCC 35960	Putative KEOPS component Pcc1	Pcc1	Halobacteria
662477	M0JCG5_HALVA	4.1e-18	1.1e-20			Haloarcula vallismortis ATCC 29715	KEOPS complex Pcc1-like subunit	Pcc1	Halobacteria
662476	M0K3L7_9EURY	4.4e-18	3.6e-20			Haloarcula sinaiiensis ATCC 33800	KEOPS complex Pcc1-like subunit	Pcc1	Halobacteria
1227452	M0K7D5_9EURY	6.5e-20	5.8e-22			Haloarcula amylolytica JCM 13557	KEOPS complex Pcc1-like subunit	Pcc1	Halobacteria
1230451	M0KGJ5_HALAR	6.2e-20	3.4e-20			Haloarcula argentinensis DSM 12282	KEOPS complex Pcc1-like subunit	Pcc1	Halobacteria
662475	M0L1H8_9EURY	4.4e-18	3.6e-20			Haloarcula californiae ATCC 33799	KEOPS complex Pcc1-like subunit	Pcc1	Halobacteria
1227453	M0LJR9_HALJP	1.1e-17				Haloarcula japonica DSM 6131	KEOPS complex Pcc1-like subunit	Pcc1	Halobacteria
358396	M0LQT7_9EURY	1.7e-17	3.0e-24			Halobiforma lacisalsi AJ5	KEOPS complex Pcc1-like subunit	Pcc1	Halobacteria
1132509	M0LRT7_9EURY	4.9e-17	4.8e-20			Halococcus hamelinensis 100A6	KEOPS complex Pcc1-like subunit	Pcc1	Halobacteria
1227454	M0M2T3_9EURY	1.5e-16	2.0e-23			Halobiforma nitratireducens JCM 10879	KEOPS complex Pcc1-like subunit	Pcc1	Halobacteria
1227455	M0MM25_9EURY	1.3e-17	7.2e-21			Halococcus saccharolyticus DSM 5350	KEOPS complex Pcc1-like subunit	Pcc1	Halobacteria
931277	M0MZB3_HALMO	7.8e-16	3.5e-18			Halococcus morrhuae DSM 1307	KEOPS complex Pcc1-like subunit	Pcc1	Halobacteria
1227457	M0NAF9_9EURY	1.8e-15	6.9e-18			Halococcus thailandensis JCM 13552	KEOPS complex Pcc1-like subunit	Pcc1	Halobacteria
1227456	M0NC53_9EURY	1.6e-17	3.3e-21			Halococcus salifodinae DSM 8989	KEOPS complex Pcc1-like subunit	Pcc1	Halobacteria
1230456	M0NWY8_9EURY	1.2e-14	9.3e-22			Halorubrum kocurii JCM 14978	Rpo operon protein	Pcc1	Halobacteria
1227482	M0NXJ6_9EURY	2.0e-14	2.3e-21			Halorubrum lipolyticum DSM 21995	Rpo operon protein	Pcc1	Halobacteria
1227483	M0P006_9EURY	6.3e-14	1.1e-21			Halorubrum litoreum JCM 13561	Rpo operon protein	Pcc1	Halobacteria
1230454	M0PIJ1_9EURY	4.2e-15	3.6e-22			Halorubrum aidingense JCM 13560	Rpo operon protein	Pcc1	Halobacteria
1230455	M0PPR2_9EURY	5.0e-10	4.3e-15			Halorubrum arcis JCM 13916	Rpo operon protein	Pcc1	Halobacteria
416273	M1Y0S2_NATM8	4.1e-12	6.5e-17			Natronomonas moolapensis (strain DSM 18674 / JCM 14361 / 8.8.11)	KEOPS complex subunit Pcc1	Pcc1	Halobacteria
293091	Q18KN2_HALWD	1.1e-08				Haloquadratum walsbyi (strain DSM 16790 / HBSQ001)	KEOPS complex subunit Pcc1	Pcc1	Halobacteria
2238	Q5V1M3_HALMA	4.4e-18	3.6e-20			Haloarcula marismortui (strain ATCC 43049 / DSM 3752 / JCM 8966 / VKM B-1809)	Uncharacterized protein	Pcc1	Halobacteria
1333523	R4VW88_9EURY	6.2e-08	1.8e-14			Salinarchaeum sp. Harcht-Bsk1	KEOPS complex Pcc1-like subunit	Pcc1	Halobacteria
1325472	U1MK92_9EURY	1.5e-13	2.8e-17			halophilic archaeon J07HX5	Uncharacterized protein conserved in archaea	Pcc1	Halobacteria
1238424	U1MLF9_9EURY	2.6e-10	7.6e-17			Haloquadratum walsbyi J07HQW1	Uncharacterized protein conserved in archaea	Pcc1	Halobacteria
1238425	U1NHI9_9EURY	1.6e-11	1.0e-17			Haloquadratum walsbyi J07HQW2	Uncharacterized protein conserved in archaea	Pcc1	Halobacteria
1238426	U1NQN5_9EURY	1.2e-13	7.6e-17			Haloquadratum sp. J07HQX50	Uncharacterized protein conserved in archaea	Pcc1	Halobacteria
1238427	U1NYB6_9EURY	4.3e-13	2.3e-19			Halonotius sp. J07HN6	Uncharacterized protein conserved in archaea	Pcc1	Halobacteria
1085029	U1PTB5_9EURY	1.4e-09	3.0e-13			halophilic archaeon J07HB67	Transcription factor Pcc1	Pcc1	Halobacteria
1070774	U1QJ29_9EURY	1.3e-15	6.8e-19			Halonotius sp. J07HN4	Uncharacterized protein conserved in archaea	Pcc1	Halobacteria
1085028	U1QNZ8_9EURY	5.4e-17	9.1e-21			halophilic archaeon J07HX64	Uncharacterized protein	Pcc1	Halobacteria
1261545	U2YTI4_9EURY	1.4e-15	3.5e-20			Halarchaeum acidiphilum MH1-52-1	Hypotheical conserved protein	Pcc1	Halobacteria
1417673	V5TPH4_HALHI	1.6e-19	1.3e-21			Haloarcula hispanica N601	Rpo operon protein	Pcc1	Halobacteria
797299	W0JPD3_9EURY	4.2e-16	1.1e-22			Halostagnicola larsenii XH-48	KEOPS complex Pcc1 subunit	Pcc1	Halobacteria
751944	W0K1K8_9EURY	2.6e-17	1.3e-20			Halobacterium sp. DL1	Rpo operon protein	Pcc1	Halobacteria
1855863	A0A1Y3ADB0_9EURY	9.1e-16	2.2e-23			Halorubrum sp. SD612	KEOPS complex Pcc1-like subunit	Pcc1a	Halobacteria
1483400	A0A256KWJ5_9EURY	3.7e-14	2.6e-22			Halorubrum sp. E3	KEOPS complex Pcc1-like subunit	Pcc1a	Halobacteria
1855863	A0A1Y3ADU8_9EURY	3.3e-15	1.8e-22			Halorubrum sp. SD612	KEOPS complex Pcc1-like subunit	Pcc1b	Halobacteria
1483400	A0A256L8Q4_9EURY	6.5e-14	2.6e-21			Halorubrum sp. E3	KEOPS complex Pcc1-like subunit (Fragment)	Pcc1b	Halobacteria
1495067	A0A063ZKD9_9EURY			2.5e-07	3.8e-21	Halostagnicola sp. A56	KEOPS complex Pcc1-like subunit	Pcc2	Halobacteria
1592728	A0A0B5GT16_9EURY			1.7e-14	2.7e-22	Haloarcula sp. CBA1115	KEOPS complex Pcc1-like subunit	Pcc2	Halobacteria
1476858	A0A0D6JR43_9EURY			2.3e-14	5.1e-23	Haloferax massiliensis	Uncharacterized protein	Pcc2	Halobacteria
1604004	A0A0F7PDD5_9EURY			5.4e-08	6.6e-20	Halanaeroarchaeum sulfurireducens	Uncharacterized protein	Pcc2	Halobacteria
2248	A0A0F8BG97_9EURY			5.5e-07	4.1e-16	Halorubrum saccharovorum	KEOPS complex Pcc1-like subunit	Pcc2	Halobacteria
35746	A0A0K1IRT5_9EURY			6.7e-15	5.6e-23	Haloferax gibbonsii (strain ATCC 33959 / DSM 4427 / JCM 8863 / NBRC 102184 / NCIMB 2188 / Ma 2.38)	Uncharacterized protein	Pcc2	Halobacteria
1705562	A0A0M9AJM2_9EURY			3.5e-14	2.5e-22	Haloarcula rubripromontorii	KEOPS complex Pcc1-like subunit	Pcc2	Halobacteria
1765655	A0A0M9AQ51_9EURY			4.0e-08	9.7e-18	Halorubrum tropicale	Uncharacterized protein	Pcc2	Halobacteria
699431	A0A0P7FVT4_9EURY			1.9e-07	3.8e-17	Halolamina pelagica CDK2	KEOPS complex Pcc1-like subunit	Pcc2	Halobacteria
1407499	A0A0U5HSP3_9EURY			3.5e-10	3.7e-21	Halobacterium hubeiense	Uncharacterized protein	Pcc2	Halobacteria
1514971	A0A0W1R9L4_9EURY			1.3e-10	2.9e-19	Haloprofundus marisrubri	Uncharacterized protein	Pcc2	Halobacteria
1544718	A0A0W1RHR7_9EURY			6.2e-12	3.0e-23	Haloferax sp. SB29	Uncharacterized protein	Pcc2	Halobacteria
1544719	A0A0W1RKU7_9EURY			5.0e-15	1.2e-23	Haloferax sp. SB3	Uncharacterized protein	Pcc2	Halobacteria
1008153	A0A151ACZ9_9EURY			8.5e-10	4.0e-19	Halalkalicoccus paucihalophilus	Uncharacterized protein	Pcc2	Halobacteria
1622207	A0A162FL96_9EURY			3.5e-14	2.5e-22	Haloarcula sp. K1	KEOPS complex Pcc1-like subunit	Pcc2	Halobacteria
1679489	A0A166S2U4_9EURY			4.4e-10	2.3e-19	Haladaptatus sp. R4	KEOPS complex Pcc1-like subunit	Pcc2	Halobacteria
1416969	A0A179EH68_9EURY			1.3e-10	9.9e-25	Haloterrigena mahii	Uncharacterized protein	Pcc2	Halobacteria
1897478	A0A1D2QGT8_9EURY			3.9e-10	2.0e-19	Haladaptatus sp. W1	KEOPS complex Pcc1-like subunit	Pcc2	Halobacteria
1873524	A0A1D8S4Z5_9EURY			1.3e-08	7.9e-19	Halodesulfurarchaeum formicicum	Uncharacterized protein	Pcc2	Halobacteria
261291	A0A1G7H3Q3_9EURY			1.0e-07	6.7e-17	Halorubrum xinjiangense	Uncharacterized protein	Pcc2	Halobacteria
660518	A0A1G7PLL1_9EURY			7.0e-11	5.1e-20	Halorientalis regularis	Uncharacterized protein	Pcc2	Halobacteria
890420	A0A1G8SRI7_9EURY			1.9e-12	1.7e-20	Halovenus aranensis	Uncharacterized protein	Pcc2	Halobacteria
1095776	A0A1G8WV71_9EURY			2.9e-10	1.6e-25	Natronorubrum texcoconense	Uncharacterized protein	Pcc2	Halobacteria
660521	A0A1G9R5M5_9EURY			4.2e-13	7.5e-21	Halogranum gelatinilyticum	Uncharacterized protein	Pcc2	Halobacteria
996166	A0A1G9WL84_9EURY			3.4e-11	1.5e-23	Haloarchaeobius iranensis	Uncharacterized protein	Pcc2	Halobacteria
1095778	A0A1H1APY1_9EURY			3.4e-11	1.9e-24	Natronobacterium texcoconense	Uncharacterized protein	Pcc2	Halobacteria
1236180	A0A1H1BLS4_9EURY			8.5e-10	1.3e-18	Halopelagius longus	Uncharacterized protein	Pcc2	Halobacteria
28442	A0A1H2YGD8_HALVA			3.5e-14	2.5e-22	Haloarcula vallismortis	Uncharacterized protein	Pcc2	Halobacteria
1048396	A0A1H3HGL0_9EURY			7.0e-07	4.8e-18	Halopenitus persicus	Uncharacterized protein	Pcc2	Halobacteria
660517	A0A1H3HT76_9EURY			8.1e-09	1.9e-19	Halobellus clavatus	Uncharacterized protein	Pcc2	Halobacteria
699433	A0A1H5ZMB6_9EURY			4.6e-09	1.2e-18	Halobellus limi	Uncharacterized protein	Pcc2	Halobacteria
640943	A0A1H6FQS0_9EURY			0.0025	5.6e-19	Natronorubrum sediminis	Uncharacterized protein	Pcc2	Halobacteria
1267564	A0A1H6I464_9EURY			8.6e-09	6.6e-20	Halopenitus malekzadehii	Uncharacterized protein	Pcc2	Halobacteria
1073996	A0A1H6SQU7_9EURY			2.2e-08	1.3e-18	Halohasta litchfieldiae	Uncharacterized protein	Pcc2	Halobacteria
302484	A0A1H7I713_9EURY			1.6e-13	1.5e-23	Haloferax larsenii	Uncharacterized protein	Pcc2	Halobacteria
1367881	A0A1H8KNP0_9EURY			5.8e-10	3.5e-19	Halorientalis persicus	Uncharacterized protein	Pcc2	Halobacteria
660520	A0A1H8P095_9EURY			2.6e-12	5.5e-21	Halogranum amylolyticum	Uncharacterized protein	Pcc2	Halobacteria
1186196	A0A1H9GQR3_9EURY			9.5e-07	4.3e-22	Natrinema salaciae	Uncharacterized protein	Pcc2	Halobacteria
392421	A0A1H9Y912_9EURY			1.7e-09	1.4e-23	Haloterrigena hispanica	Uncharacterized protein	Pcc2	Halobacteria
355548	A0A1I0N700_9EURY			4.3e-10	1.8e-19	Halobacterium jilantaiense	Uncharacterized protein	Pcc2	Halobacteria
1202768	A0A1I0NJQ3_9EURY			1.5e-05	3.3e-21	Halopiger salifodinae	Uncharacterized protein	Pcc2	Halobacteria
148448	A0A1I1F4M4_9EURY			4.4e-08	1.0e-20	Halobiforma haloterrestris	Uncharacterized protein	Pcc2	Halobacteria
553467	A0A1I2NNN8_9EURY			4.2e-09	8.8e-19	Halopelagius inordinatus	Uncharacterized protein	Pcc2	Halobacteria
387340	A0A1I3A1G1_9EURY			1.8e-09	1.0e-19	Halorubrum aquaticum	Uncharacterized protein	Pcc2	Halobacteria
553466	A0A1I4ERM8_9EURY			2.1e-12	2.8e-21	Halogranum rubrum	Uncharacterized protein	Pcc2	Halobacteria
699431	A0A1I5NW93_9EURY			1.8e-07	4.3e-17	Halolamina pelagica CGMCC 1.10329	Uncharacterized protein	Pcc2	Halobacteria
35743	A0A1I6G7D6_HALSD			8.4e-08	1.3e-17	Halorubrum sodomense	Uncharacterized protein	Pcc2	Halobacteria
553469	A0A1I6GQ54_9EURY			3.8e-09	4.7e-19	Halogeometricum rufum	Uncharacterized protein	Pcc2	Halobacteria
767519	A0A1I6KU08_9EURY			6.0e-11	9.7e-21	Halomicrobium zhouii	Uncharacterized protein	Pcc2	Halobacteria
619731	A0A1I6S5G9_9EURY			1.6e-06	6.0e-20	Halostagnicola kamekurae	Uncharacterized protein	Pcc2	Halobacteria
1869245	A0A1J4LXY4_9EURY			3.0e-10	2.2e-22	Natrialba sp. SSL1	Uncharacterized protein	Pcc2	Halobacteria
43928	A0A1M5S1F6_9EURY			7.4e-07	4.7e-14	Halobaculum gomorrense	Uncharacterized protein	Pcc2	Halobacteria
553468	A0A1N6YFH4_9EURY			1.2e-10	8.4e-22	Haladaptatus litoreus	Uncharacterized protein	Pcc2	Halobacteria
588898	A0A1N6Z057_9EURY			0.0072	1.7e-19	Haloterrigena daqingensis	KEOPS complex Pcc1-like subunit	Pcc2	Halobacteria
308853	A0A1N7G0B7_9EURY			5.5e-10	1.9e-23	Natronorubrum thiooxidans	Uncharacterized protein	Pcc2	Halobacteria
1932360	A0A1Q1FFS8_9EURY			2.6e-11	1.1e-20	Halorientalis sp. IM1011	Uncharacterized protein	Pcc2	Halobacteria
301967	A0A1S8AXF2_9EURY			2.1e-10	2.1e-24	Haloterrigena saccharevitans	KEOPS complex Pcc1-like subunit	Pcc2	Halobacteria
2257	A0A1U7EX49_NATPD			3.5e-07	4.1e-17	Natronomonas pharaonis (strain ATCC 35678 / DSM 2160 / CIP 103997 / NBRC 14720 / NCIMB 2260 / Gabara)	Uncharacterized protein	Pcc2	Halobacteria
1853690	A0A1V4C203_9EURY			1.7e-06	9.3e-17	Halolamina sp. CBA1230	Uncharacterized protein	Pcc2	Halobacteria
1121945	A0A1X4GKP0_9EURY			3.8e-08	8.6e-17	Halorubrum ezzemoulense DSM 17463	Uncharacterized protein	Pcc2	Halobacteria
1855873	A0A1Y3A647_9EURY			5.6e-08	8.9e-17	Halorubrum sp. SD683	Uncharacterized protein	Pcc2	Halobacteria
1855863	A0A1Y3AGX1_9EURY			5.6e-08	8.9e-17	Halorubrum sp. SD612	Uncharacterized protein	Pcc2	Halobacteria
253108	A0A202ECY3_9EURY			5.1e-11	2.5e-21	Natronolimnobius baerhuensis	KEOPS complex Pcc1-like subunit	Pcc2	Halobacteria
335819	A0A238V4A1_HALC1			6.2e-08	1.6e-16	Halorubrum chaoviator (strain DSM 11365 / JCM 9573 / AUS-1)	Uncharacterized protein	Pcc2	Halobacteria
63740	A0A238WIJ2_HALVU			9.6e-07	5.0e-18	Halorubrum vacuolatum	Uncharacterized protein	Pcc2	Halobacteria
1480728	A0A256H7K7_9EURY			1.7e-07	2.8e-17	Halorubrum sp. Hd13	KEOPS complex Pcc1-like subunit	Pcc2	Halobacteria
1383843	A0A256HEG3_9EURY			1.6e-07	2.8e-17	Halorubrum sp. Eb13	KEOPS complex Pcc1-like subunit	Pcc2	Halobacteria
1383841	A0A256I2T0_9EURY			1.7e-07	2.8e-17	Halorubrum sp. Ea8	KEOPS complex Pcc1-like subunit	Pcc2	Halobacteria
1480718	A0A256I794_9EURY			1.7e-07	2.8e-17	Halorubrum sp. Ea1	KEOPS complex Pcc1-like subunit	Pcc2	Halobacteria
1383851	A0A256IJI9_9EURY			5.2e-08	1.8e-18	Halorubrum halodurans	Uncharacterized protein	Pcc2	Halobacteria
337243	A0A256J8M1_9EURY			4.3e-07	6.5e-16	Halorubrum ezzemoulense Ga36	Uncharacterized protein	Pcc2	Halobacteria
337243	A0A256JMM2_9EURY			5.6e-08	8.9e-17	Halorubrum ezzemoulense LD3/G37/Ga2p/Fb21/LG1	Uncharacterized protein	Pcc2	Halobacteria
558529	A0A285NWH0_9EURY			9.6e-07	9.6e-22	Natronoarchaeum philippinense	Uncharacterized protein	Pcc2	Halobacteria
2032630	A0A2A2FER6_9EURY			5.3e-07	1.4e-16	Halorubrum sp. WN019	KEOPS complex Pcc1-like subunit	Pcc2	Halobacteria
373386	A0A2A5QX31_9EURY			6.0e-09	1.6e-23	Natrinema ejinorense	KEOPS complex Pcc1-like subunit	Pcc2	Halobacteria
1608465	A0A2B7GQ14_9EURY			6.2e-07	1.0e-19	Natrinema sp. CBA1119	KEOPS complex Pcc1-like subunit	Pcc2	Halobacteria
1383844	A0A2G1WG64_9EURY			5.7e-07	2.3e-17	Halorubrum persicum	KEOPS complex Pcc1-like subunit	Pcc2	Halobacteria
1383842	A0A2G1WUP3_9EURY			5.6e-08	8.9e-17	Halorubrum sp. C191	Uncharacterized protein	Pcc2	Halobacteria
1483399	A0A2G1X799_9EURY			5.1e-08	2.0e-17	Halorubrum sp. C3	Uncharacterized protein	Pcc2	Halobacteria
447099	A7U121_9EURY			9.0e-08	2.4e-17	Halorubrum sp. TP009	Uncharacterized protein TP009.55	Pcc2	Halobacteria
2247	B9LTT5_HALLT			3.6e-07	1.1e-17	Halorubrum lacusprofundi (strain ATCC 49239 / DSM 5036 / JCM 8891 / ACAM 34)	Uncharacterized protein	Pcc2	Halobacteria
146826	C7NTR9_HALUD			9.5e-11	1.0e-18	Halorhabdus utahensis (strain DSM 12940 / JCM 11049 / AX-2)	Uncharacterized protein	Pcc2	Halobacteria
57705	C7NWN5_HALMD			1.9e-12	6.3e-21	Halomicrobium mukohataei (strain ATCC 700874 / DSM 12286 / JCM 9738 / NCIMB 13541)	Uncharacterized protein	Pcc2	Halobacteria
62320	D2RQ28_HALTV			7.3e-07	1.5e-22	Haloterrigena turkmenica (strain ATCC 51198 / DSM 5511 / NCIMB 13204 / VKM B-1734)	Uncharacterized protein	Pcc2	Halobacteria
13769	D3SXL6_NATMM			3.5e-10	2.3e-22	Natrialba magadii (strain ATCC 43099 / DSM 3394 / CIP 104546 / JCM 8861/ NBRC 102185 / NCIMB 2190 / MS3)	Uncharacterized protein	Pcc2	Halobacteria
2246	D4GWA8_HALVD			2.9e-15	6.7e-24	Haloferax volcanii (strain ATCC 29605 / DSM 3757 / JCM 8879 / NBRC 14742 / NCIMB 2012 / VKM B-1768 / DS2)	Uncharacterized protein	Pcc2	Halobacteria
413810	D8J4T2_HALJB			1.5e-09	2.8e-20	Halalkalicoccus jeotgali (strain DSM 18796 / CECT 7217 / JCM 14584 / KCTC 4019 / B3)	KEOPS complex Pcc1-like subunit	Pcc2	Halobacteria
60847	E4NPI9_HALBP			8.3e-10	5.6e-20	Halogeometricum borinquense (strain ATCC 700274 / DSM 11551 / JCM 10706 / PR3)	Uncharacterized protein	Pcc2	Halobacteria
797209	E7QUK6_9EURY			1.7e-10	1.7e-20	Haladaptatus paucihalophilus DX253	Uncharacterized protein	Pcc2	Halobacteria
1033806	F7PP55_9EURY			2.8e-10	7.8e-19	Halorhabdus tiamatea SARL4B	Conserved rps operon protein	Pcc2	Halobacteria
387343	F8D465_HALXS			2.7e-09	4.5e-23	Halopiger xanaduensis (strain DSM 18323 / JCM 14033 / SH-6)	Uncharacterized protein	Pcc2	Halobacteria
51589	G0HVI5_HALHT			2.5e-09	2.4e-14	Haloarcula hispanica (strain ATCC 33960 / DSM 4426 / JCM 8911 / NBRC 102182 / NCIMB 2187 / VKM B-1755)	Uncharacterized protein	Pcc2	Halobacteria
293091	G0LL03_HALWC			2.7e-06	4.5e-15	Haloquadratum walsbyi (strain DSM 16854 / JCM 12705 / C23)	Uncharacterized protein	Pcc2	Halobacteria
756883	G2MIM8_9ARCH			1.9e-10	2.2e-18	halophilic archaeon DL31	Uncharacterized protein	Pcc2	Halobacteria
2252	I3R3R4_HALMT			1.3e-13	1.2e-23	Haloferax mediterranei (strain ATCC 33500 / DSM 1411 / JCM 8866 / NBRC 14739 / NCIMB 2177 / R-4)	Uncharacterized protein	Pcc2	Halobacteria
1917451	I7CVX9_NATSJ			2.3e-07	2.8e-22	Natrinema sp. (strain J7-2)	Uncharacterized protein	Pcc2	Halobacteria
1210908	J2ZHT4_9EURY			2.1e-12	2.8e-21	Halogranum salarium B-1	Uncharacterized protein	Pcc2	Halobacteria
44930	L0AFG9_NATGS			1.5e-11	4.3e-25	Natronobacterium gregoryi (strain ATCC 43098 / DSM 3393 / CCM 3738 / CIP 104747 / JCM 8860 / NBRC 102187 / NCIMB 2189 / SP2)	Uncharacterized protein	Pcc2	Halobacteria
387341	L0IBX3_HALRX			1.1e-06	3.7e-18	Halovivax ruber (strain DSM 18193 / JCM 13892 / XH-70)	Uncharacterized protein	Pcc2	Halobacteria
69525	L0JQA4_NATP1			5.1e-11	4.6e-25	Natrinema pellirubrum (strain DSM 15624 / CIP 106293 / JCM 10476 / NCIMB 786 / 157)	KEOPS complex Pcc1-like subunit	Pcc2	Halobacteria
694430	L0JUJ4_9EURY			2.1e-10	5.3e-24	Natronococcus occultus SP4	Uncharacterized protein	Pcc2	Halobacteria
1243180	L5NXW4_9EURY			1.1e-15	5.0e-24	Haloferax sp. BAB2207	Uncharacterized protein	Pcc2	Halobacteria
1114856	L9VLR2_9EURY			4.6e-10	1.1e-25	Natronorubrum tibetense GA33	KEOPS complex Pcc1-like subunit	Pcc2	Halobacteria
1230460	L9W380_9EURY			2.9e-10	1.1e-23	Natronorubrum sulfidifaciens JCM 14089	Uncharacterized protein	Pcc2	Halobacteria
1227498	L9WRG6_9EURY			4.6e-10	5.6e-24	Natronococcus jeotgali DSM 18795	Uncharacterized protein	Pcc2	Halobacteria
1227500	L9WU49_9EURY			1.6e-09	9.4e-23	Natronorubrum bangense JCM 10635	Uncharacterized protein	Pcc2	Halobacteria
1227497	L9XF15_9EURY			1.5e-07	3.7e-23	Natronococcus amylolyticus DSM 10524	Uncharacterized protein	Pcc2	Halobacteria
1227499	L9XHT9_9EURY			1.4e-09	5.5e-24	Natronolimnobius innermongolicus JCM 12255	Uncharacterized protein	Pcc2	Halobacteria
1227496	L9YB59_9EURY			4.4e-07	1.1e-21	Natrinema versiforme JCM 10478	Uncharacterized protein	Pcc2	Halobacteria
1230459	L9YPL3_9EURY			2.3e-07	2.8e-22	Natrinema gari JCM 14663	Uncharacterized protein	Pcc2	Halobacteria
1227495	L9YXR6_9EURY			2.9e-09	4.8e-24	Natrinema pallidum DSM 3751	Uncharacterized protein	Pcc2	Halobacteria
1227493	L9ZP84_9EURY			3.1e-10	2.2e-22	Natrialba hulunbeirensis JCM 10989	Uncharacterized protein	Pcc2	Halobacteria
1227494	L9ZT62_9EURY			4.7e-07	3.2e-22	Natrinema altunense JCM 12890	Uncharacterized protein	Pcc2	Halobacteria
1230458	M0A2V9_9EURY			1.9e-08	4.0e-22	Natrialba taiwanensis DSM 12281	Uncharacterized protein	Pcc2	Halobacteria
1227492	M0A931_9EURY			3.0e-10	2.8e-22	Natrialba chahannaoensis JCM 10990	Uncharacterized protein	Pcc2	Halobacteria
64602	M0ALN9_NATA1			1.5e-08	8.8e-22	Natrialba asiatica (strain ATCC 700177 / DSM 12278 / JCM 9576 / FERM P-10747 / NBRC 102637 / 172P1)	Uncharacterized protein	Pcc2	Halobacteria
1227491	M0BA04_9EURY			2.6e-07	3.3e-21	Natrialba aegyptia DSM 13077	Uncharacterized protein	Pcc2	Halobacteria
1227490	M0BR93_9EURY			1.4e-06	6.7e-18	Halovivax asiaticus JCM 14624	Uncharacterized protein	Pcc2	Halobacteria
1227488	M0BRY0_9EURY			7.4e-06	1.4e-22	Haloterrigena salina JCM 13891	Uncharacterized protein	Pcc2	Halobacteria
1227489	M0BSN8_9EURY			1.3e-09	8.3e-23	Haloterrigena thermotolerans DSM 11522	Uncharacterized protein (Fragment)	Pcc2	Halobacteria
797114	M0CHR9_9EURY			1.6e-11	6.2e-19	Halosimplex carlsbadense 2-9-1	KEOPS complex Pcc1-like subunit	Pcc2	Halobacteria
1227487	M0CSW7_9EURY			2.6e-10	1.7e-19	Halogeometricum pallidum JCM 14848	Uncharacterized protein	Pcc2	Halobacteria
1230457	M0CTV4_9EURY			5.8e-10	2.6e-24	Haloterrigena limicola JCM 13563	Uncharacterized protein	Pcc2	Halobacteria
1227486	M0CZB7_9EURY			9.0e-08	2.4e-17	Halorubrum terrestre JCM 10247	Uncharacterized protein	Pcc2	Halobacteria
1227485	M0DP95_9EURY			9.2e-08	6.6e-17	Halorubrum tebenquichense DSM 14210	Uncharacterized protein	Pcc2	Halobacteria
1227484	M0DTD5_9EURY			3.7e-07	4.6e-17	Halorubrum saccharovorum DSM 1137	Uncharacterized protein	Pcc2	Halobacteria
1227466	M0EA71_9EURY			5.5e-08	3.8e-17	Halorubrum coriense DSM 10284	Uncharacterized protein	Pcc2	Halobacteria
1227465	M0EMU3_9EURY			9.6e-08	3.1e-17	Halorubrum californiensis DSM 19288	Uncharacterized protein	Pcc2	Halobacteria
1227467	M0EU47_9EURY			5.1e-08	2.0e-17	Halorubrum distributum JCM 9100	Uncharacterized protein	Pcc2	Halobacteria
1227468	M0F153_9EURY			5.1e-08	2.0e-17	Halorubrum distributum JCM 10118	Uncharacterized protein	Pcc2	Halobacteria
1227481	M0FIA0_9EURY			3.9e-07	6.1e-16	Halorubrum hochstenium ATCC 700873	Uncharacterized protein	Pcc2	Halobacteria
1227464	M0FJV3_9EURY			5.8e-15	6.2e-24	Haloferax sp. ATCC BAA-646	Uncharacterized protein	Pcc2	Halobacteria
1227463	M0FZ27_9EURY			5.8e-15	6.2e-24	Haloferax sp. ATCC BAA-645	Uncharacterized protein	Pcc2	Halobacteria
1227462	M0GDM9_9EURY			5.8e-15	6.2e-24	Haloferax sp. ATCC BAA-644	Uncharacterized protein	Pcc2	Halobacteria
381852	M0GJ89_HALPT			1.6e-14	9.7e-23	Haloferax prahovense (strain DSM 18310 / JCM 13924 / TL6)	Uncharacterized protein	Pcc2	Halobacteria
2254	M0GPX3_HALL2			8.5e-16	1.6e-24	Haloferax lucentense (strain DSM 14919 / JCM 9276 / NCIMB 13854 / Aa 2.2)	Uncharacterized protein	Pcc2	Halobacteria
1227460	M0HGJ9_9EURY			1.5e-13	6.3e-24	Haloferax larsenii JCM 13917	Uncharacterized protein	Pcc2	Halobacteria
1230453	M0HMF1_9EURY			1.5e-13	6.3e-24	Haloferax elongans ATCC BAA-1513	Uncharacterized protein	Pcc2	Halobacteria
662479	M0I5X4_9EURY			1.6e-13	3.7e-23	Haloferax mucosum ATCC BAA-1512	Uncharacterized protein	Pcc2	Halobacteria
1227458	M0I7S0_9EURY			1.1e-15	5.0e-24	Haloferax alexandrinus JCM 10717	Uncharacterized protein	Pcc2	Halobacteria
662480	M0IP84_9EURY			7.1e-14	7.3e-23	Haloferax sulfurifontis ATCC BAA-897	Uncharacterized protein	Pcc2	Halobacteria
662478	M0IVV6_9EURY			2.2e-14	2.8e-23	Haloferax denitrificans ATCC 35960	Uncharacterized protein	Pcc2	Halobacteria
662477	M0IXK9_HALVA			3.5e-14	2.5e-22	Haloarcula vallismortis ATCC 29715	Uncharacterized protein	Pcc2	Halobacteria
662475	M0JPY1_9EURY			3.5e-14	2.5e-22	Haloarcula californiae ATCC 33799	Uncharacterized protein	Pcc2	Halobacteria
662476	M0K629_9EURY			3.5e-14	2.5e-22	Haloarcula sinaiiensis ATCC 33800	Uncharacterized protein	Pcc2	Halobacteria
1227452	M0K857_9EURY			2.8e-14	1.5e-22	Haloarcula amylolytica JCM 13557	KEOPS complex Pcc1-like subunit	Pcc2	Halobacteria
1230451	M0KCP2_HALAR			1.9e-14	2.9e-22	Haloarcula argentinensis DSM 12282	Uncharacterized protein	Pcc2	Halobacteria
1227453	M0LGW4_HALJP			4.7e-14	2.6e-22	Haloarcula japonica DSM 6131	Uncharacterized protein	Pcc2	Halobacteria
358396	M0LNR7_9EURY			4.3e-08	1.4e-20	Halobiforma lacisalsi AJ5	KEOPS complex Pcc1-like subunit	Pcc2	Halobacteria
1227454	M0LTE2_9EURY			6.6e-05	4.3e-20	Halobiforma nitratireducens JCM 10879	Uncharacterized protein	Pcc2	Halobacteria
1132509	M0M6R5_9EURY			5.6e-08	6.4e-17	Halococcus hamelinensis 100A6	KEOPS complex Pcc1-like subunit	Pcc2	Halobacteria
1227455	M0MJM8_9EURY			1.4e-09	3.2e-21	Halococcus saccharolyticus DSM 5350	Uncharacterized protein	Pcc2	Halobacteria
931277	M0MQS4_HALMO			1.4e-09	1.1e-16	Halococcus morrhuae DSM 1307	Uncharacterized protein	Pcc2	Halobacteria
1227456	M0MZZ6_9EURY			2.7e-08	1.4e-19	Halococcus salifodinae DSM 8989	Uncharacterized protein	Pcc2	Halobacteria
1227457	M0N2H5_9EURY			2.8e-10	6.2e-18	Halococcus thailandensis JCM 13552	Uncharacterized protein	Pcc2	Halobacteria
1227483	M0NVY6_9EURY			4.8e-08	2.0e-17	Halorubrum litoreum JCM 13561	Uncharacterized protein	Pcc2	Halobacteria
1230456	M0NWE7_9EURY			2.3e-07	7.3e-18	Halorubrum kocurii JCM 14978	Uncharacterized protein	Pcc2	Halobacteria
1227482	M0NWI4_9EURY			1.1e-06	8.7e-17	Halorubrum lipolyticum DSM 21995	Uncharacterized protein	Pcc2	Halobacteria
1230454	M0PLR6_9EURY			1.1e-08	6.4e-18	Halorubrum aidingense JCM 13560	Uncharacterized protein	Pcc2	Halobacteria
1230455	M0PNP7_9EURY			5.0e-08	2.0e-17	Halorubrum arcis JCM 13916	Uncharacterized protein	Pcc2	Halobacteria
416273	M1XKQ7_NATM8			2.5e-07	1.6e-18	Natronomonas moolapensis (strain DSM 18674 / JCM 14361 / 8.8.11)	Uncharacterized protein	Pcc2	Halobacteria
293091	Q18HQ6_HALWD			3.3e-06	6.7e-15	Haloquadratum walsbyi (strain DSM 16790 / HBSQ001)	Uncharacterized protein	Pcc2	Halobacteria
2238	Q5V297_HALMA			3.9e-14	2.2e-22	Haloarcula marismortui (strain ATCC 43049 / DSM 3752 / JCM 8966 / VKM B-1809)	Uncharacterized protein	Pcc2	Halobacteria
1333523	R4W730_9EURY			1.0e-06	3.7e-14	Salinarchaeum sp. Harcht-Bsk1	KEOPS complex Pcc1-like subunit	Pcc2	Halobacteria
1325472	U1MVD7_9EURY			2.5e-08	2.4e-14	halophilic archaeon J07HX5	Uncharacterized protein	Pcc2	Halobacteria
1238424	U1N6H2_9EURY			3.0e-05	5.4e-15	Haloquadratum walsbyi J07HQW1	Uncharacterized protein	Pcc2	Halobacteria
1238425	U1PLE9_9EURY			9.9e-05	4.2e-15	Haloquadratum walsbyi J07HQW2	Uncharacterized protein	Pcc2	Halobacteria
1238427	U1Q4I0_9EURY			4.0e-09	8.2e-16	Halonotius sp. J07HN6	30S ribosomal protein S3Ae	Pcc2	Halobacteria
1085028	U1QUE7_9EURY			3.3e-09	7.9e-16	halophilic archaeon J07HX64	Uncharacterized protein	Pcc2	Halobacteria
1261545	U3ACG0_9EURY		0.0055	7.9e-12	7.1e-22	Halarchaeum acidiphilum MH1-52-1	Hypotheical conserved protein	Pcc2	Halobacteria
1417673	V5TP63_HALHI			3.5e-14	2.5e-22	Haloarcula hispanica N601	Uncharacterized protein	Pcc2	Halobacteria
1173487	V6E0N5_9EURY			0.0091	6.5e-07	Halorubrum sp. AJ67	Uncharacterized protein	Pcc2	Halobacteria
797299	W0JQ04_9EURY			1.8e-07	3.0e-21	Halostagnicola larsenii XH-48	Uncharacterized protein	Pcc2	Halobacteria
751944	W0JY63_9EURY			7.9e-07	1.8e-18	Halobacterium sp. DL1	Rps operon protein	Pcc2	Halobacteria
1483400	A0A256J241_9EURY			2.5e-06	1.1e-13	Halorubrum sp. E3	Uncharacterized protein (Fragment)	Pcc2a	Halobacteria
2242	B0R458_HALS3			1.3e-06	5.7e-17	Halobacterium salinarum (strain ATCC 29341 / DSM 671 / R1)	Uncharacterized protein	Pcc2a	Halobacteria
1483400	A0A256KUV0_9EURY			7.8e-06	2.3e-14	Halorubrum sp. E3	KEOPS complex Pcc1-like subunit (Fragment)	Pcc2b	Halobacteria
2242	Q9HRA4_HALSA			0.0058	1.4e-08	Halobacterium salinarum (strain ATCC 700922 / JCM 11081 / NRC-1)	Uncharacterized protein	Pcc2b	Halobacteria
1841598	A0A1Q9NCT0_9ARCH	9.5e-07	2.6e-10			Candidatus Heimdallarchaeota archaeon LC_3	Uncharacterized protein	Pcc1	Heimdallarchaeota
1841597	A0A1Q9NQR4_9ARCH	7.9e-11	2.4e-13			Candidatus Heimdallarchaeota archaeon LC_2	Uncharacterized protein	Pcc1	Heimdallarchaeota
1841596	A0A1Q9P329_9ARCH	1.1e-12	7.5e-15			Candidatus Heimdallarchaeota archaeon AB_125	Uncharacterized protein	Pcc1	Heimdallarchaeota
2026747	A0A2E9CG42_9ARCH	4.4e-14	4.1e-17			Candidatus Heimdallarchaeota archaeon RS678	Uncharacterized protein	Pcc1	Heimdallarchaeota
1841597	A0A1Q9P4B0_9ARCH			0.00029	8.9e-05	Candidatus Heimdallarchaeota archaeon LC_2	Uncharacterized protein	Pcc2	Heimdallarchaeota
1841596	A0A1Q9PG11_9ARCH	0.0011	5.0e-10	1.8e-12	2.6e-11	Candidatus Heimdallarchaeota archaeon AB_125	Uncharacterized protein	Pcc2	Heimdallarchaeota
2026747	A0A2E9CFV7_9ARCH			9.7e-08	1.2e-07	Candidatus Heimdallarchaeota archaeon RS678	Uncharacterized protein	Pcc2	Heimdallarchaeota
2250275	A0A497JE53_9ARCH		1.1e-18			Candidatus Hydrothermarchaeota archaeon	Uncharacterized protein	Pcc1	Hydrothermarchaeota
2250275	A0A497JEF7_9ARCH				1.0e-12	Candidatus Hydrothermarchaeota archaeon	Uncharacterized protein	Pcc2	Hydrothermarchaeota
1803819	A0A151DYT5_9EURY	3.7e-17	2.1e-22		1.6e-08	Thermoplasmatales archaeon SG8-52-4	Uncharacterized protein	Pcc1	izemarchaea
1803815	A0A151EAM3_9EURY	1.7e-13	3.4e-17		4.0e-07	Thermoplasmatales archaeon SM1-50	Uncharacterized protein	Pcc1	izemarchaea
1803816	A0A151EJ67_9EURY	3.5e-15	2.2e-20		1.1e-06	Thermoplasmatales archaeon SG8-52-1	Uncharacterized protein	Pcc1	izemarchaea
1803818	A0A151EQF6_9EURY	6.8e-15	2.5e-20	0.0017	1.6e-08	Thermoplasmatales archaeon SG8-52-3	Uncharacterized protein	Pcc1	izemarchaea
1198116	M7TAP7_9EURY	1.5e-13	9.4e-18		3.5e-07	Thermoplasmatales archaeon SCGC AB-539-N05	Uncharacterized protein	Pcc1	izemarchaea
1242866	M7TFV6_9EURY	5.2e-15	9.1e-19		2.1e-08	Thermoplasmatales archaeon SCGC AB-540-F20	Uncharacterized protein	Pcc1	izemarchaea
1803815	A0A151DW74_9EURY			9.7e-08	7.7e-11	Thermoplasmatales archaeon SM1-50	Uncharacterized protein	Pcc2	izemarchaea
1803819	A0A151E550_9EURY		0.00037	2.1e-10	3.7e-13	Thermoplasmatales archaeon SG8-52-4	Uncharacterized protein	Pcc2	izemarchaea
1803817	A0A151E681_9EURY		4.4e-05	5.7e-12	5.4e-16	Thermoplasmatales archaeon SG8-52-2	Uncharacterized protein	Pcc2	izemarchaea
1803816	A0A151EC16_9EURY		0.0002	1.3e-10	1.2e-14	Thermoplasmatales archaeon SG8-52-1	Uncharacterized protein	Pcc2	izemarchaea
1242866	M7T9N6_9EURY		6.0e-06	3.5e-12	9.3e-15	Thermoplasmatales archaeon SCGC AB-540-F20	Uncharacterized protein	Pcc2	izemarchaea
2056630	A0A2J6N8P2_9ARCH					Candidatus Korarchaeota archaeon ARK-16	Uncharacterized protein	Pcc2	Korarchaeota	pairwise global alignment against Pcc1 (TK0642) or Pcc2 (TK1253) shows this is a Pcc2 ortholog
2056630	A0A2J6NEF0_9ARCH					Candidatus Korarchaeota archaeon ARK-16	Uncharacterized protein	Pcc2	Korarchaeota	pairwise global alignment against Pcc1 (TK0642) or Pcc2 (TK1253) shows this is a Pcc2 ortholog
1538547	A0A0F8VIH8_9ARCH	1.3e-07	9.5e-13			Lokiarchaeum sp. GC14_75	Uncharacterized protein	Pcc1	Lokiarchaea
1849166	A0A1Q9MSE8_9ARCH	5.3e-06	1.1e-11			Candidatus Lokiarchaeota archaeon CR_4	Uncharacterized protein	Pcc1	Lokiarchaea
1978158	A0A2R6BYE9_9ARCH		2.6e-14			Candidatus Marsarchaeota G2 archaeon BE_D	Uncharacterized protein	Pcc1	Marsarchaeota
1978159	A0A2R6BXL2_9ARCH		3.5e-14			Candidatus Marsarchaeota G2 archaeon ECH_B_1	Uncharacterized protein	Pcc1	Marsarchaeota
1978161	A0A2R6BPS4_9ARCH		3.5e-14			Candidatus Marsarchaeota G2 archaeon ECH_B_3	Uncharacterized protein	Pcc1	Marsarchaeota
1978160	A0A2R6BDD5_9ARCH		3.5e-14			Candidatus Marsarchaeota G2 archaeon ECH_B_2	Uncharacterized protein	Pcc1	Marsarchaeota
1978158	A0A2R6CE46_9ARCH		1.7e-13			Candidatus Marsarchaeota G2 archaeon BE_D	Uncharacterized protein	Pcc1	Marsarchaeota
1978167	A0A2R6C081_9ARCH		1.2e-12			Candidatus Marsarchaeota G2 archaeon ECH_B_SAG-G16	Uncharacterized protein	Pcc1	Marsarchaeota
1978154	A0A2R6ATJ2_9ARCH		1.4e-12			Candidatus Marsarchaeota G1 archaeon OSP_C	Uncharacterized protein	Pcc1	Marsarchaeota
1978155	A0A2R6AE18_9ARCH		1.4e-12			Candidatus Marsarchaeota G1 archaeon OSP_D	Uncharacterized protein	Pcc1	Marsarchaeota
1978155	A0A2R6B0Z3_9ARCH		1.6e-12			Candidatus Marsarchaeota G2 archaeon OSP_D	Uncharacterized protein	Pcc1	Marsarchaeota
1978163	A0A2R6B6J9_9ARCH		1.6e-12			Candidatus Marsarchaeota G2 archaeon ECH_B_SAG-C16	Uncharacterized protein	Pcc1	Marsarchaeota
1978162	A0A2R6B2B6_9ARCH		1.6e-12			Candidatus Marsarchaeota G2 archaeon ECH_B_SAG-M15	Uncharacterized protein	Pcc1	Marsarchaeota
1978158	A0A2R6AK28_9ARCH		7.7e-11			Candidatus Marsarchaeota G1 archaeon BE_D	Uncharacterized protein	Pcc1	Marsarchaeota
2162	A0A089ZCL8_METFO	5.6e-16	6.8e-22		3.6e-06	Methanobacterium formicicum strain Mb9 and BRM9	Uncharacterized protein	Pcc1	Methanobacteria
2162	A0A090I8M5_METFO	3.8e-16	4.3e-22		1.9e-06	Methanobacterium formicicum DSM1535	Uncharacterized protein	Pcc1	Methanobacteria
230361	A0A0U3EA21_9EURY	1.7e-24	2.0e-20			Methanobrevibacter millerae SM9	Uncharacterized protein	Pcc1	Methanobacteria
1635284	A0A101DQJ5_9EURY	3.8e-19	5.2e-23	0.0013	3.2e-06	Methanobacteriaceae archaeon 41_258	Uncharacterized protein	Pcc1	Methanobacteria
1641383	A0A101HEY9_9EURY	5.6e-16	6.8e-22		3.6e-06	Methanobacterium sp. 42_16	Uncharacterized protein	Pcc1	Methanobacteria
1609968	A0A125RC29_9EURY	3.4e-23	4.6e-21		0.0021	Methanobrevibacter sp. YE315	Uncharacterized protein	Pcc1	Methanobacteria
294671	A0A126QZ13_9EURY	9.7e-23	4.0e-22		0.0036	Methanobrevibacter olleyae	KEOPS complex subunit Pcc1	Pcc1	Methanobacteria
49547	A0A165YYV0_9EURY	6.7e-17	1.1e-18		0.00036	Methanobrevibacter curvatus	Transcription factor Pcc1	Pcc1	Methanobacteria
66851	A0A165ZDW4_9EURY	3.1e-24	2.1e-21		0.0042	Methanobrevibacter oralis	Transcription factor Pcc1	Pcc1	Methanobacteria
55758	A0A166AZN5_9EURY	3.3e-18	1.5e-18			Methanobrevibacter filiformis	Transcription factor Pcc1	Pcc1	Methanobacteria
1860100	A0A1D2WB71_9EURY	7.8e-19	2.8e-22		1.3e-07	Methanobacterium sp. A39	Uncharacterized protein	Pcc1	Methanobacteria
1860157	A0A1D2WJ58_9EURY	5.9e-19	1.6e-23		5.1e-05	Methanosphaera sp. A6	Uncharacterized protein	Pcc1	Methanobacteria
1860099	A0A1D2WLK8_9EURY	1.8e-21	1.1e-19		0.0054	Methanobrevibacter sp. A27	Uncharacterized protein	Pcc1	Methanobacteria
1860156	A0A1D2WVL4_9EURY	1.8e-22	5.7e-20		0.0048	Methanobrevibacter sp. A54	Uncharacterized protein	Pcc1	Methanobacteria
1561964	A0A1D2X403_9EURY	2.7e-17	2.5e-22		0.00094	Methanosphaera sp. WGK6	Uncharacterized protein	Pcc1	Methanobacteria
118062	A0A1D3L0J1_9EURY	2.3e-20	4.7e-24	0.0075	8.8e-07	Methanobacterium congolense	KEOPS complex subunit Pcc1	Pcc1	Methanobacteria
230361	A0A1G5WTT1_9EURY	1.6e-22	1.5e-19			Methanobrevibacter millerae DSM 16643	KEOPS complex subunit Pcc1	Pcc1	Methanobacteria
190974	A0A1H7L7R1_9EURY	1.8e-21	1.1e-19		0.0054	Methanobrevibacter gottschalkii	KEOPS complex subunit Pcc1	Pcc1	Methanobacteria
145261	A0A1M4MSC7_METWO	4.7e-19	7.7e-21		0.00016	Methanothermobacter wolfeii	Uncharacterized protein	Pcc1	Methanobacteria
1811674	A0A1V4TGA4_9EURY	1.4e-18	3.8e-23		1.6e-06	Methanobacterium sp. PtaB.Bin024	Transcription factor Pcc1	Pcc1	Methanobacteria
1811676	A0A1V4YRK9_9EURY	2.7e-17	3.6e-20		8.4e-05	Methanobacterium sp. PtaU1.Bin242	Transcription factor Pcc1	Pcc1	Methanobacteria
1811675	A0A1V4YRQ9_9EURY	1.1e-19	9.2e-23		9.8e-06	Methanobacterium sp. PtaU1.Bin097	Transcription factor Pcc1	Pcc1	Methanobacteria
1300164	A0A1V6N3P2_9EURY	1.9e-22	5.4e-19			Methanobrevibacter arboriphilus JCM 13429 = DSM 1125	Uncharacterized protein	Pcc1	Methanobacteria
387957	A0A219AKT4_9EURY	8.3e-21	1.1e-20			Methanobrevibacter sp. 87.7	Uncharacterized protein	Pcc1	Methanobacteria
2017966	A0A223YX68_9EURY	2.3e-17	1.2e-19		6.5e-05	Methanothermobacter sp. EMTCatA1	Uncharacterized protein	Pcc1	Methanobacteria
2161	A0A2A2H295_METBR	7.8e-19	2.8e-22		1.3e-07	Methanobacterium bryantii	Uncharacterized protein	Pcc1	Methanobacteria
1077256	A0A2A2HBS6_9EURY	3.3e-17	4.3e-21		0.00019	Methanosphaera cuniculi	Uncharacterized protein	Pcc1	Methanobacteria
2173	A5UNR0_METS3	1.8e-22	5.7e-20		0.0048	Methanobrevibacter smithii (strain ATCC 35061 / DSM 861 / OCM 144 / PS)	Uncharacterized protein	Pcc1	Methanobacteria
483214	B9ADL5_METSM	2.9e-23	2.3e-20		0.0022	Methanobrevibacter smithii DSM 2375	Uncharacterized protein	Pcc1	Methanobacteria
521002	D2ZQY7_METSM	2.9e-23	2.3e-20		0.0022	Methanobrevibacter smithii DSM 2374	Uncharacterized protein	Pcc1	Methanobacteria
83816	D3E3T7_METRM	1.2e-09	9.5e-10			Methanobrevibacter ruminantium (strain ATCC 35063 / DSM 1093 / JCM 13430 / OCM 146 / M1)	Uncharacterized protein	Pcc1	Methanobacteria
145263	D9PWR1_METTM	1.0e-18	4.4e-21		0.0013	Methanothermobacter marburgensis (strain ATCC BAA-927 / DSM 2133 / JCM 14651 / NBRC 100331 / OCM 82 / Marburg)	Uncharacterized protein	Pcc1	Methanobacteria
2180	E3GZ96_METFV	3.0e-18	1.1e-19		0.00025	Methanothermus fervidus (strain ATCC 43054 / DSM 2088 / JCM 10308 / V24 S)	Uncharacterized protein	Pcc1	Methanobacteria
877455	F0TCC8_METLA	9.0e-18	2.8e-21		6.5e-06	Methanobacterium lacus (strain AL-21)	Uncharacterized protein	Pcc1	Methanobacteria
868131	F6D4M1_METPW	2.3e-22	2.1e-25	0.00067	5.2e-09	Methanobacterium paludis (strain DSM 25820 / JCM 18151 / SWAN1)	Uncharacterized protein	Pcc1	Methanobacteria
2162	K2RS10_METFP	1.0e-20	1.8e-24		1.6e-08	Methanobacterium formicicum (strain DSM 3637 / PP1)	KEOPS complex Pcc1-like subunit	Pcc1	Methanobacteria
1220534	K6T2H7_9EURY	1.4e-20	3.3e-24		2.4e-08	Methanobacterium sp. Maddingley MBC34	Uncharacterized protein	Pcc1	Methanobacteria
145262	O26775_METTH	2.5e-17	1.3e-19		7.3e-05	Methanothermobacter thermautotrophicus (strain ATCC 29096 / DSM 1053 / JCM 10044 / NBRC 100330 / Delta H)	Uncharacterized protein	Pcc1	Methanobacteria
2317	Q2NEX1_METST	5.9e-19	1.6e-23		5.1e-05	Methanosphaera stadtmanae (strain ATCC 43021 / DSM 3091 / JCM 11832 / MCB-3)	Uncharacterized protein	Pcc1	Methanobacteria
1263088	R7PUQ5_9EURY	2.9e-23	2.3e-20		0.0022	Methanobrevibacter smithii CAG:186	Uncharacterized protein	Pcc1	Methanobacteria
224719	R9SKZ1_9EURY	1.1e-21	3.6e-21			Methanobrevibacter sp. AbM4	Uncharacterized protein	Pcc1	Methanobacteria
866790	T2GHA4_9EURY	2.3e-17	1.2e-19		6.5e-05	Methanothermobacter sp. CaT2	Uncharacterized protein	Pcc1	Methanobacteria
1379702	U6ECB4_9EURY	8.1e-21	5.4e-24		1.2e-07	Methanobacterium sp. MB1	Uncharacterized protein	Pcc1	Methanobacteria
2162	A0A089ZCE5_METFO			1.4e-10	3.3e-11	Methanobacterium formicicum	Uncharacterized protein	Pcc2	Methanobacteria
2162	A0A090I5G3_METFO			1.5e-10	3.6e-11	Methanobacterium formicicum DSM1535	Uncharacterized protein	Pcc2	Methanobacteria
1635284	A0A101DP74_9EURY			5.7e-09	2.3e-10	Methanobacteriaceae archaeon 41_258	Uncharacterized protein	Pcc2	Methanobacteria
1641383	A0A117LY19_9EURY			1.4e-10	3.3e-11	Methanobacterium sp. 42_16	Uncharacterized protein	Pcc2	Methanobacteria
1609968	A0A120K0N3_9EURY			6.1e-12	3.0e-13	Methanobrevibacter sp. YE315	Uncharacterized protein	Pcc2	Methanobacteria
294671	A0A126R1G3_9EURY		0.0017	6.3e-11	2.8e-12	Methanobrevibacter olleyae	Uncharacterized protein	Pcc2	Methanobacteria
66851	A0A165ZCT6_9EURY			3.2e-08	5.1e-12	Methanobrevibacter oralis	Uncharacterized protein	Pcc2	Methanobacteria
49547	A0A166CBR4_9EURY			2.2e-07	1.9e-08	Methanobrevibacter curvatus	Uncharacterized protein	Pcc2	Methanobacteria
55758	A0A166ESM5_9EURY		0.0023	3.7e-12	8.4e-13	Methanobrevibacter filiformis	Uncharacterized protein	Pcc2	Methanobacteria
47311	A0A166F3D8_9EURY			2.0e-11	1.7e-10	Methanobrevibacter cuticularis	Uncharacterized protein	Pcc2	Methanobacteria
1860100	A0A1D2WDK2_9EURY			1.3e-13	7.1e-15	Methanobacterium sp. A39	Uncharacterized protein	Pcc2	Methanobacteria
1860157	A0A1D2WF33_9EURY		0.0023	2.0e-12	7.0e-14	Methanosphaera sp. A6	Uncharacterized protein	Pcc2	Methanobacteria
1860099	A0A1D2WJM0_9EURY			5.0e-11	8.3e-13	Methanobrevibacter sp. A27	Uncharacterized protein	Pcc2	Methanobacteria
1860156	A0A1D2WV26_9EURY			1.2e-11	8.7e-12	Methanobrevibacter sp. A54	Uncharacterized protein	Pcc2	Methanobacteria
1561964	A0A1D2X2T8_9EURY			4.7e-12	8.5e-14	Methanosphaera sp. WGK6	Uncharacterized protein	Pcc2	Methanobacteria
118062	A0A1D3L4N0_9EURY			1.9e-09	7.7e-11	Methanobacterium congolense	Uncharacterized protein	Pcc2	Methanobacteria
230361	A0A1G5WUN7_9EURY			3.8e-09	2.8e-09	Methanobrevibacter millerae DSM 16643	Uncharacterized protein	Pcc2	Methanobacteria
190974	A0A1H7G2N5_9EURY			5.0e-11	8.3e-13	Methanobrevibacter gottschalkii	Uncharacterized protein	Pcc2	Methanobacteria
145261	A0A1M4MTY3_METWO		0.0059	3.5e-08	1.3e-10	Methanothermobacter wolfeii	Uncharacterized protein	Pcc2	Methanobacteria
1811674	A0A1V4TBI4_9EURY			1.9e-11	9.3e-11	Methanobacterium sp. PtaB.Bin024	Uncharacterized protein	Pcc2	Methanobacteria
1811675	A0A1V4YF01_9EURY		0.0012	2.0e-15	5.8e-15	Methanobacterium sp. PtaU1.Bin097	Uncharacterized protein	Pcc2	Methanobacteria
1811676	A0A1V4YMU0_9EURY			1.6e-10	4.3e-11	Methanobacterium sp. PtaU1.Bin242	Uncharacterized protein	Pcc2	Methanobacteria
1300164	A0A1V6MZY6_9EURY			2.0e-12	2.5e-10	Methanobrevibacter arboriphilus JCM 13429 = DSM 1125	Uncharacterized protein	Pcc2	Methanobacteria
387957	A0A219AJM2_9EURY			9.5e-11	2.1e-11	Methanobrevibacter sp. 87.7	Uncharacterized protein	Pcc2	Methanobacteria
2017966	A0A223ZG80_9EURY			2.5e-10	4.8e-13	Methanothermobacter sp. EMTCatA1	Uncharacterized protein	Pcc2	Methanobacteria
2161	A0A2A2H0N9_METBR			1.3e-13	7.1e-15	Methanobacterium bryantii	Uncharacterized protein	Pcc2	Methanobacteria
1077256	A0A2A2HE84_9EURY			5.8e-08	8.8e-11	Methanosphaera cuniculi	Uncharacterized protein	Pcc2	Methanobacteria
2173	A5ULW9_METS3			1.2e-11	8.7e-12	Methanobrevibacter smithii (strain ATCC 35061 / DSM 861 / OCM 144 / PS)	Uncharacterized protein	Pcc2	Methanobacteria
483214	B9AEX9_METSM			1.2e-11	8.7e-12	Methanobrevibacter smithii DSM 2375	Uncharacterized protein	Pcc2	Methanobacteria
521002	D2ZPN9_METSM			2.4e-11	1.8e-11	Methanobrevibacter smithii DSM 2374	Uncharacterized protein	Pcc2	Methanobacteria
83816	D3DZS1_METRM			1.0e-10	8.5e-12	Methanobrevibacter ruminantium (strain ATCC 35063 / DSM 1093 / JCM 13430 / OCM 146 / M1)	Uncharacterized protein	Pcc2	Methanobacteria
145263	D9PXY5_METTM		0.00024	3.4e-09	6.5e-13	Methanothermobacter marburgensis (strain ATCC BAA-927 / DSM 2133 / JCM 14651 / NBRC 100331 / OCM 82 / Marburg)	Uncharacterized protein	Pcc2	Methanobacteria
2180	E3GY76_METFV			6.1e-11	2.8e-12	Methanothermus fervidus (strain ATCC 43054 / DSM 2088 / JCM 10308 / V24 S)	Uncharacterized protein	Pcc2	Methanobacteria
877455	F0T907_METLA			4.7e-13	1.2e-14	Methanobacterium lacus (strain AL-21)	Uncharacterized protein	Pcc2	Methanobacteria
868131	F6D1W8_METPW			1.9e-11	7.8e-13	Methanobacterium paludis (strain DSM 25820 / JCM 18151 / SWAN1)	Uncharacterized protein	Pcc2	Methanobacteria
2162	K2RPD3_METFP			1.7e-09	2.8e-11	Methanobacterium formicicum (strain DSM 3637 / PP1)	KEOPS complex Pcc1-like subunit	Pcc2	Methanobacteria
1220534	K6U3P3_9EURY			4.5e-10	6.4e-12	Methanobacterium sp. Maddingley MBC34	Uncharacterized protein	Pcc2	Methanobacteria
145262	O27193_METTH			2.0e-09	2.3e-12	Methanothermobacter thermautotrophicus (strain ATCC 29096 / DSM 1053 / JCM 10044 / NBRC 100330 / Delta H)	Uncharacterized protein	Pcc2	Methanobacteria
2317	Q2NHZ1_METST		0.0023	2.0e-12	7.0e-14	Methanosphaera stadtmanae (strain ATCC 43021 / DSM 3091 / JCM 11832 / MCB-3)	Uncharacterized protein	Pcc2	Methanobacteria
1263088	R7PUA3_9EURY			1.2e-11	8.7e-12	Methanobrevibacter smithii CAG:186	Uncharacterized protein	Pcc2	Methanobacteria
224719	R9SP67_9EURY			4.0e-11	1.9e-11	Methanobrevibacter sp. AbM4	Uncharacterized protein	Pcc2	Methanobacteria
866790	T2GIJ4_9EURY			2.6e-10	4.9e-13	Methanothermobacter sp. CaT2	Uncharacterized protein	Pcc2	Methanobacteria
1379702	U6EEA3_9EURY			1.7e-11	3.1e-12	Methanobacterium sp. MB1	Uncharacterized protein	Pcc2	Methanobacteria
230361	A0A0U2V626_9EURY		0.0025	3.0e-12	4.5e-12	Methanobrevibacter millerae SM9	Uncharacterized protein	Pcc2a	Methanobacteria
230361	A0A0U3EDR3_9EURY		0.0057	6.7e-12	1.6e-11	Methanobrevibacter millerae SM9	Uncharacterized protein	Pcc2b	Methanobacteria
1811677	A0A1V4YVW0_9EURY	4.7e-17	4.1e-20			Methanocella sp. PtaU1.Bin125	Transcription factor Pcc1	Pcc1	Methanocellales
570267	D1Z1X3_METPS	1.2e-15	5.7e-18			Methanocella paludicola (strain DSM 17711 / JCM 13418 / NBRC 101707 / SANAE)	Uncharacterized protein	Pcc1	Methanocellales
1175444	H8IAE9_METCZ	3.9e-16	1.1e-19			Methanocella conradii (strain DSM 24694 / JCM 17849 / CGMCC 1.5162 / HZ254)	Uncharacterized protein conserved in archaea	Pcc1	Methanocellales
1175445	Q0W2Y4_METAR	3.3e-15	1.3e-19			Methanocella arvoryzae (strain DSM 22066 / NBRC 105507 / MRE50)	Uncharacterized protein	Pcc1	Methanocellales
1811677	A0A1V4YVF9_9EURY			9.9e-06	8.4e-09	Methanocella sp. PtaU1.Bin125	Uncharacterized protein	Pcc2	Methanocellales
570267	D1YZE4_METPS			9.7e-09	1.9e-11	Methanocella paludicola (strain DSM 17711 / JCM 13418 / NBRC 101707 / SANAE)	Uncharacterized protein	Pcc2	Methanocellales
1175444	H8I4U5_METCZ			1.3e-09	3.7e-13	Methanocella conradii (strain DSM 24694 / JCM 17849 / CGMCC 1.5162 / HZ254)	Uncharacterized protein	Pcc2	Methanocellales
1175445	Q0W936_METAR			1.2e-06	4.3e-11	Methanocella arvoryzae (strain DSM 22066 / NBRC 105507 / MRE50)	Uncharacterized protein	Pcc2	Methanocellales
1301915	A0A076LFN6_9EURY	2.8e-11	8.3e-17		0.0017	Methanocaldococcus bathoardescens	Uncharacterized protein	Pcc1	Methanococci
39152	A4FZU1_METM5	6.0e-09	4.0e-16		0.0003	Methanococcus maripaludis (strain C5 / ATCC BAA-1333)	Uncharacterized protein	Pcc1	Methanococci
2187	A6URN4_METVS	2.1e-07	4.6e-14			Methanococcus vannielii (strain ATCC 35089 / DSM 1224 / JCM 13029 / OCM 148 / SB)	Uncharacterized protein	Pcc1	Methanococci
42879	A6UTE6_META3	6.6e-07	1.0e-14			Methanococcus aeolicus (strain ATCC BAA-1280 / DSM 17508 / OCM 812 / Nankai-3)	Uncharacterized protein	Pcc1	Methanococci
39152	A6VIN5_METM7	3.9e-09	2.4e-16		0.00025	Methanococcus maripaludis (strain C7 / ATCC BAA-1331)	Uncharacterized protein	Pcc1	Methanococci
39152	A9A851_METM6	3.4e-09	5.5e-16		0.00051	Methanococcus maripaludis (strain C6 / ATCC BAA-1332)	Uncharacterized protein	Pcc1	Methanococci
83171	C7P9F6_METFA	3.7e-11	7.5e-17		0.0004	Methanocaldococcus fervens (strain DSM 4213 / JCM 15782 / AG86)	Uncharacterized protein	Pcc1	Methanococci
73913	C9RDR4_METVM	5.2e-13	2.0e-19		0.00039	Methanocaldococcus vulcanius (strain ATCC 700851 / DSM 12094 / M7)	Uncharacterized protein	Pcc1	Methanococci
32644	D3S5Y4_METSF	1.7e-11	2.6e-17		0.0002	Methanocaldococcus sp. (strain FS406-22)	Uncharacterized protein	Pcc1	Methanococci
67760	D5VRG7_METIM	9.8e-13	3.2e-18		5.8e-05	Methanocaldococcus infernus (strain DSM 11812 / JCM 15783 / ME)	Uncharacterized protein	Pcc1	Methanococci
2188	D7DUQ2_METV3	1.2e-08	7.1e-15		0.0078	Methanococcus voltae (strain ATCC BAA-1334 / A3)	Uncharacterized protein	Pcc1	Methanococci
2189	F6BDE1_METIK	1.3e-12	1.4e-17		0.00074	Methanotorris igneus (strain DSM 5666 / JCM 11834 / Kol 5)	Uncharacterized protein	Pcc1	Methanococci
155863	F8ANR8_METOI	4.0e-09	1.0e-14			Methanothermococcus okinawensis (strain DSM 14208 / JCM 11175 / IH1)	Uncharacterized protein	Pcc1	Methanococci
1053692	G0H257_METM	6.1e-09	2.2e-16			Methanococcus maripaludis X1	KEOPS complex Pcc1-like subunit	Pcc1	Methanococci
647171	H1KYZ5_9EURY	6.4e-14	5.8e-19		0.0023	Methanotorris formicicus Mc-S-70	Uncharacterized protein	Pcc1	Methanococci
1069083	N6VZS4_9EURY	1.1e-11	2.3e-17		0.00024	Methanocaldococcus villosus KIN24-T80	KEOPS complex Pcc1-like subunit	Pcc1	Methanococci
39152	Q6M0M4_METMP	1.2e-07	4.8e-15			Methanococcus maripaludis (strain S2 / LL)	Conserved hypothetical archaeal protein	Pcc1	Methanococci
39152	A4FYD4_METM5			2.1e-07	2.5e-11	Methanococcus maripaludis (strain C5 / ATCC BAA-1333)	Uncharacterized protein	Pcc2	Methanococci
2187	A6USF0_METVS			5.7e-05	2.0e-09	Methanococcus vannielii (strain ATCC 35089 / DSM 1224 / JCM 13029 / OCM 148 / SB)	Uncharacterized protein	Pcc2	Methanococci
42879	A6UW11_META3			0.0087	1.2e-08	Methanococcus aeolicus (strain ATCC BAA-1280 / DSM 17508 / OCM 812 / Nankai-3)	Uncharacterized protein	Pcc2	Methanococci
39152	A6VJW8_METM7			1.6e-07	1.5e-11	Methanococcus maripaludis (strain C7 / ATCC BAA-1331)	Uncharacterized protein	Pcc2	Methanococci
39152	A9A7C1_METM6			9.4e-08	7.2e-12	Methanococcus maripaludis (strain C6 / ATCC BAA-1332)	Uncharacterized protein	Pcc2	Methanococci
73913	C9RHZ4_METVM		0.00066	0.00036	2.0e-08	Methanocaldococcus vulcanius (strain ATCC 700851 / DSM 12094 / M7)	Uncharacterized protein	Pcc2	Methanococci
2188	D7DU52_METV3			6.9e-06	2.0e-12	Methanococcus voltae (strain ATCC BAA-1334 / A3)	Uncharacterized protein	Pcc2	Methanococci
2189	F6BB01_METIK			1.2e-07	4.2e-11	Methanotorris igneus (strain DSM 5666 / JCM 11834 / Kol 5)	Uncharacterized protein	Pcc2	Methanococci
155863	F8ANK5_METOI			0.00031	1.1e-09	Methanothermococcus okinawensis (strain DSM 14208 / JCM 11175 / IH1)	Uncharacterized protein	Pcc2	Methanococci
1053692	G0H405_METMI			1.3e-06	3.5e-11	Methanococcus maripaludis X1	Uncharacterized protein	Pcc2	Methanococci
647171	H1L032_9EURY			2.0e-07	7.7e-11	Methanotorris formicicus Mc-S-70	Uncharacterized protein	Pcc2	Methanococci
39152	Q6LZG6_METMP			1.3e-06	2.6e-11	Methanococcus maripaludis (strain S2 / LL)	Uncharacterized protein	Pcc2	Methanococci
1301915	A0A076LF71_9EURY				2.0e-06	Methanocaldococcus bathoardescens	GCN5-related N-acetyltransferase	Pcc-GNAT_dom	Methanococci
83171	C7P6D9_METFA				2.0e-07	Methanocaldococcus fervens (strain DSM 4213 / JCM 15782 / AG86)	GCN5-related N-acetyltransferase	Pcc-GNAT_dom	Methanococci
32644	D3S3V8_METSF				2.4e-06	Methanocaldococcus sp. (strain FS406-22)	GCN5-related N-acetyltransferase	Pcc-GNAT_dom	Methanococci
67760	D5VTB5_METIM				4.4e-05	Methanocaldococcus infernus (strain DSM 11812 / JCM 15783 / ME)	GCN5-related N-acetyltransferase	Pcc-GNAT_dom	Methanococci
1069083	N6VZ73_9EURY				9.1e-07	Methanocaldococcus villosus KIN24-T80	Protease synthase and sporulation negative regulator Pai1	Pcc-GNAT_dom	Methanococci
2190	Y1207_METJA				4.6e-05	Methanocaldococcus jannaschii (strain ATCC 43067 / DSM 2661 / JAL-1 / JCM 10045 / NBRC 100440)	Uncharacterized N-acetyltransferase MJ1207	Pcc-GNAT_dom	Methanococci
1706436	KYC44793					Arc I group archaeon B03fssc0709_Meth_Bin005	KEOPS complex subunit Pcc1	Pcc1	Methanofastidiosa	pairwise global alignment against Pcc1 (TK0642) or Pcc2 (TK1253) shows this is a Pcc1 ortholog
1705564	KYC51925					Arc I group archaeon U1lsi0528_Bin089	KEOPS complex subunit Pcc1	Pcc1	Methanofastidiosa	pairwise global alignment against Pcc1 (TK0642) or Pcc2 (TK1253) shows this is a Pcc1 ortholog
1706433	KYC54575					Arc I group archaeon ADurb1013_Bin02101	KEOPS complex subunit Pcc1	Pcc1	Methanofastidiosa	pairwise global alignment against Pcc1 (TK0642) or Pcc2 (TK1253) shows this is a Pcc1 ortholog
1577791	A0A0A7LHE3_9EURY	3.9e-06	1.1e-12		0.00017	Candidatus Methanoplasma termitum	Transcription factor Pcc1	Pcc1	Methanomassiliicoccales
1713725	A0A0Q4B3D3_9EURY	2.8e-07	8.5e-13		0.0098	Methanomassiliicoccales archaeon RumEn M2	Uncharacterized protein	Pcc1	Methanomassiliicoccales
1713724	A0A0Q4BEX7_9EURY	3.9e-12	9.3e-16		1.7e-05	Methanomassiliicoccales archaeon RumEn M1	Uncharacterized protein	Pcc1	Methanomassiliicoccales
1769296	A0A0W7TJI3_9EURY	6.6e-06	1.3e-10		0.00089	Candidatus Methanomethylophilus sp. 1R26	Uncharacterized protein	Pcc1	Methanomassiliicoccales
1811727	A0A1V4TRZ3_9EURY	2.4e-07	1.7e-12			Methanomassiliicoccales archaeon PtaB.Bin134	Transcription factor Pcc1	Pcc1	Methanomassiliicoccales
1811730	A0A1V4ZBZ9_9EURY	3.3e-13	9.9e-16		5.1e-06	Methanomassiliicoccales archaeon PtaU1.Bin124	Transcription factor Pcc1	Pcc1	Methanomassiliicoccales
1291540	M9SC56_METAX	4.4e-09	1.4e-12		0.00075	Methanomethylophilus alvus (strain Mx1201)	Uncharacterized protein	Pcc1	Methanomassiliicoccales
1406512	R9T5L2_METII	3.5e-11	4.3e-15		0.00017	Methanomassiliicoccus intestinalis (strain Issoire-Mx1)	Uncharacterized protein	Pcc1	Methanomassiliicoccales
1577791	A0A0A7LAJ9_9EURY		5.1e-05	3.7e-09	8.5e-12	Candidatus Methanoplasma termitum	Uncharacterized protein	Pcc2	Methanomassiliicoccales
1713725	A0A0Q4B0Q1_9EURY		0.0014	1.8e-08	2.5e-12	Methanomassiliicoccales archaeon RumEn M2	Uncharacterized protein	Pcc2	Methanomassiliicoccales
1713724	A0A0Q4BIB0_9EURY		0.0014	7.6e-08	2.1e-11	Methanomassiliicoccales archaeon RumEn M1	Uncharacterized protein	Pcc2	Methanomassiliicoccales
1769296	A0A0W7TKH0_9EURY		0.00017	3.6e-08	2.3e-11	Candidatus Methanomethylophilus sp. 1R26	Uncharacterized protein	Pcc2	Methanomassiliicoccales
1811727	A0A1V4TQV3_9EURY			2.1e-05	1.1e-07	Methanomassiliicoccales archaeon PtaB.Bin134	Uncharacterized protein	Pcc2	Methanomassiliicoccales
1811728	A0A1V4TRU5_9EURY			2.3e-05	4.2e-09	Methanomassiliicoccales archaeon PtaB.Bin215	Uncharacterized protein	Pcc2	Methanomassiliicoccales
1811730	A0A1V4Z9V0_9EURY		1.8e-06	1.4e-08	8.8e-12	Methanomassiliicoccales archaeon PtaU1.Bin124	Uncharacterized protein	Pcc2	Methanomassiliicoccales
1291540	M9SAG8_METAX		3.4e-05	3.6e-07	3.9e-11	Methanomethylophilus alvus (strain Mx1201)	Uncharacterized protein	Pcc2	Methanomassiliicoccales
1406512	R9T770_METII			1.4e-07	6.8e-11	Methanomassiliicoccus intestinalis (strain Issoire-Mx1)	Uncharacterized protein	Pcc2	Methanomassiliicoccales
1811729	A0A1V4ZK42_9EURY			9.5e-07	1.2e-10	Methanomassiliicoccales archaeon PtaU1.Bin030	Uncharacterized protein	Pcc2a	Methanomassiliicoccales
1811729	A0A1V4ZDA7_9EURY			5.9e-06	7.6e-10	Methanomassiliicoccales archaeon PtaU1.Bin030	Uncharacterized protein	Pcc2b	Methanomassiliicoccales
1495314	A0A063ZCQ7_9EURY	1.3e-09	4.4e-15			Methanoculleus sp. MH98A	Uncharacterized protein	Pcc1	Methanomicrobiales
1550566	A0A0H1QXL3_9EURY	9.8e-10	1.4e-15			Methanoculleus sediminis	Uncharacterized protein	Pcc1	Methanomicrobiales
1735327	A0A0Q0VMQ2_9EURY	3.1e-10	6.5e-18			Methanolinea sp. SDB	Uncharacterized protein	Pcc1	Methanomicrobiales
1735326	A0A0Q1FAP0_9EURY	3.1e-10	1.1e-14			Methanoculleus sp. SDB	Uncharacterized protein	Pcc1	Methanomicrobiales
86622	A0A0X3BJE2_9EURY	6.1e-08	1.3e-11			Methanoculleus sp. MAB1	Uncharacterized protein	Pcc1	Methanomicrobiales
1641394	A0A101IXR7_9EURY	1.2e-10	3.5e-17			Methanomicrobiales archaeon 53_19	Uncharacterized protein	Pcc1	Methanomicrobiales
2198	A0A117LQG7_9EURY	4.1e-10	1.7e-15			Methanoculleus marisnigri 63_41/62_101	Uncharacterized protein	Pcc1	Methanomicrobiales
1641382	A0A117LUJ5_9EURY	1.2e-10	3.5e-17			Methanocalculus sp. 52_23	Uncharacterized protein	Pcc1	Methanomicrobiales
1452364	A0A126QVX8_9EURY	2.7e-06	2.0e-10			methanogenic archaeon mixed culture ISO4-G1	Uncharacterized protein	Pcc1	Methanomicrobiales
83986	A0A163BJJ5_9EURY	6.1e-08	1.3e-11			Methanoculleus bourgensis	Uncharacterized protein	Pcc1	Methanomicrobiales
2200	A0A1G9AMT2_9EURY	2.9e-10	1.8e-16			Methanoculleus thermophilus	KEOPS complex subunit Pcc1	Pcc1	Methanomicrobiales
118126	A0A1M4MN59_9EURY	6.0e-09	3.1e-14			Methanoculleus chikugoensis	KEOPS complex Pcc1-like subunit	Pcc1	Methanomicrobiales
1811680	A0A1V4TZN5_9EURY	1.1e-08	1.0e-16			Methanoregula sp. PtaB.Bin085	Transcription factor Pcc1	Pcc1	Methanomicrobiales
1811721	A0A1V4U7F9_9EURY	1.0e-10	6.6e-16			Methanoregulaceae archaeon PtaB.Bin056	Transcription factor Pcc1	Pcc1	Methanomicrobiales
1811720	A0A1V4UE54_9EURY	6.9e-10	3.0e-16			Methanoregulaceae archaeon PtaB.Bin009	Transcription factor Pcc1	Pcc1	Methanomicrobiales
1811723	A0A1V4UKM8_9EURY	6.2e-11	5.1e-16			Methanoregulaceae archaeon PtaB.Bin152	Transcription factor Pcc1	Pcc1	Methanomicrobiales
1811681	A0A1V4ZPD8_9EURY	1.1e-08	1.0e-16			Methanoregula sp. PtaU1.Bin006	Transcription factor Pcc1	Pcc1	Methanomicrobiales
1811682	A0A1V4ZZW8_9EURY	6.3e-09	3.5e-15			Methanoregula sp. PtaU1.Bin051	Transcription factor Pcc1	Pcc1	Methanomicrobiales
1811725	A0A1V5A4Q1_9EURY	6.9e-10	3.0e-16			Methanoregulaceae archaeon PtaU1.Bin066	Transcription factor Pcc1	Pcc1	Methanomicrobiales
1811726	A0A1V5AG91_9EURY	8.8e-10	1.4e-16			Methanoregulaceae archaeon PtaU1.Bin222	Transcription factor Pcc1	Pcc1	Methanomicrobiales
2193	A0A2A2HGJ4_9EURY	1.1e-14	1.1e-16			Methanocorpusculum parvum	Uncharacterized protein	Pcc1	Methanomicrobiales
83984	A2ST48_METLZ	5.3e-14	1.5e-15			Methanocorpusculum labreanum (strain ATCC 43576 / DSM 4855 / Z)	Uncharacterized protein-like protein	Pcc1	Methanomicrobiales
2198	A3CW50_METMJ	8.6e-10	3.3e-15			Methanoculleus marisnigri (strain ATCC 35101 / DSM 1498 / JR1)	Uncharacterized protein	Pcc1	Methanomicrobiales
358766	A7I9C3_METB6	3.5e-11	6.8e-18			Methanoregula boonei (strain DSM 21154 / JCM 14090 / 6A8)	Uncharacterized protein	Pcc1	Methanomicrobiales
54120	E1RK07_METP4	8.7e-10	4.8e-15			Methanolacinia petrolearia (strain DSM 11571 / OCM 486 / SEBR 4847)	Uncharacterized protein	Pcc1	Methanomicrobiales
937775	H1Z2A9_9EURY	9.2e-12	8.5e-16			Methanoplanus limicola DSM 2279	Uncharacterized protein	Pcc1	Methanomicrobiales
83986	I7KBW8_METBM	1.2e-10	9.8e-15			Methanoculleus bourgensis (strain ATCC 43281 / DSM 3045 / OCM 15 / MS2)	Uncharacterized protein	Pcc1	Methanomicrobiales
28892	J1L1Z5_9EURY	1.8e-10	3.2e-16			Methanofollis liminatans DSM 4140	Uncharacterized protein	Pcc1	Methanomicrobiales
882104	L0HDY9_METFS	3.1e-13	1.6e-19		0.00014	Methanoregula formicica (strain DSM 22288 / NBRC 105244 / SMSP)	Uncharacterized protein	Pcc1	Methanomicrobiales
2203	Q2FU57_METHJ	2.3e-12	2.1e-15			Methanospirillum hungatei JF-1 (strain ATCC 27890 / DSM 864 / NBRC 100397 / JF-1)	Uncharacterized protein	Pcc1	Methanomicrobiales
1262903	R7Q1K2_9EURY	4.4e-09	1.4e-12		0.00075	Methanoculleus sp. CAG:1088	Uncharacterized protein	Pcc1	Methanomicrobiales
1495314	A0A063Z7Q8_9EURY			8.6e-07	2.3e-11	Methanoculleus sp. MH98A	Uncharacterized protein	Pcc2	Methanomicrobiales
1550566	A0A0H1R2N9_9EURY			1.3e-07	1.4e-12	Methanoculleus sediminis	Uncharacterized protein	Pcc2	Methanomicrobiales
1735327	A0A0Q1AFC5_9EURY			3.2e-07	3.8e-14	Methanolinea sp. SDB	Uncharacterized protein	Pcc2	Methanomicrobiales
1735326	A0A0Q1AMP0_9EURY			4.2e-07	7.1e-13	Methanoculleus sp. SDB	Uncharacterized protein	Pcc2	Methanomicrobiales
86622	A0A0X3BHY2_9EURY			1.2e-07	5.6e-13	Methanoculleus sp. MAB1	Uncharacterized protein	Pcc2	Methanomicrobiales
2198	A0A101GTB5_9EURY			3.4e-08	5.7e-14	Methanoculleus marisnigri 62_101	Uncharacterized protein	Pcc2	Methanomicrobiales
2198	A0A101J2A7_9EURY			3.5e-08	4.9e-14	Methanoculleus marisnigri 63_41	Uncharacterized protein	Pcc2	Methanomicrobiales
1641394	A0A117MGM7_9EURY			9.8e-05	6.7e-10	Methanomicrobiales archaeon 53_19	Uncharacterized protein	Pcc2	Methanomicrobiales
1452364	A0A126QXD5_9EURY	0.0012	1.5e-09	1.8e-10	7.4e-15	methanogenic archaeon mixed culture ISO4-G1	Uncharacterized protein	Pcc2	Methanomicrobiales
83986	A0A162VJB1_9EURY			1.2e-07	5.6e-13	Methanoculleus bourgensis	Uncharacterized protein	Pcc2	Methanomicrobiales
2200	A0A1G8ZBK5_9EURY			2.7e-06	1.1e-11	Methanoculleus thermophilus	Uncharacterized protein	Pcc2	Methanomicrobiales
118126	A0A1M4MKZ7_9EURY			3.2e-06	2.0e-11	Methanoculleus chikugoensis	KEOPS complex Pcc1-like subunit	Pcc2	Methanomicrobiales
1811680	A0A1V4TWR8_9EURY			1.6e-09	5.6e-15	Methanoregula sp. PtaB.Bin085	Uncharacterized protein	Pcc2	Methanomicrobiales
1811721	A0A1V4U4P3_9EURY			7.7e-09	7.7e-17	Methanoregulaceae archaeon PtaB.Bin056	Uncharacterized protein	Pcc2	Methanomicrobiales
1811722	A0A1V4U8C9_9EURY			8.0e-08	9.6e-15	Methanoregulaceae archaeon PtaB.Bin108	Uncharacterized protein	Pcc2	Methanomicrobiales
1811720	A0A1V4UDC2_9EURY			5.3e-08	3.3e-15	Methanoregulaceae archaeon PtaB.Bin009	Uncharacterized protein	Pcc2	Methanomicrobiales
1811723	A0A1V4UKT5_9EURY			8.7e-08	5.8e-15	Methanoregulaceae archaeon PtaB.Bin152	Uncharacterized protein	Pcc2	Methanomicrobiales
1811681	A0A1V4ZI65_9EURY			1.6e-09	5.6e-15	Methanoregula sp. PtaU1.Bin006	Uncharacterized protein	Pcc2	Methanomicrobiales
1811682	A0A1V4ZUA0_9EURY			2.2e-06	9.4e-12	Methanoregula sp. PtaU1.Bin051	Uncharacterized protein	Pcc2	Methanomicrobiales
1811726	A0A1V5A477_9EURY			8.0e-08	9.6e-15	Methanoregulaceae archaeon PtaU1.Bin222	Uncharacterized protein	Pcc2	Methanomicrobiales
1811725	A0A1V5A5S5_9EURY			5.3e-08	3.3e-15	Methanoregulaceae archaeon PtaU1.Bin066	Uncharacterized protein	Pcc2	Methanomicrobiales
2193	A0A2A2HLH5_9EURY			4.1e-09	2.8e-12	Methanocorpusculum parvum	Uncharacterized protein	Pcc2	Methanomicrobiales
83984	A2SQ58_METLZ			4.0e-09	1.0e-12	Methanocorpusculum labreanum (strain ATCC 43576 / DSM 4855 / Z)	Uncharacterized protein	Pcc2	Methanomicrobiales
2198	A3CSL1_METMJ			3.9e-07	2.3e-11	Methanoculleus marisnigri (strain ATCC 35101 / DSM 1498 / JR1)	Uncharacterized protein	Pcc2	Methanomicrobiales
358766	A7IAJ0_METB6			9.0e-07	3.2e-11	Methanoregula boonei (strain DSM 21154 / JCM 14090 / 6A8)	Uncharacterized protein	Pcc2	Methanomicrobiales
54120	E1RJF2_METP4			4.2e-10		Methanolacinia petrolearia (strain DSM 11571 / OCM 486 / SEBR 4847)	Uncharacterized protein	Pcc2	Methanomicrobiales
937775	H1Z4G2_9EURY			0.00062	4.8e-12	Methanoplanus limicola DSM 2279	Uncharacterized protein	Pcc2	Methanomicrobiales
83986	I7LIS9_METBM			8.4e-08	3.6e-13	Methanoculleus bourgensis (strain ATCC 43281 / DSM 3045 / OCM 15 / MS2)	Uncharacterized protein	Pcc2	Methanomicrobiales
28892	J0S2K8_9EURY			7.4e-08	6.2e-13	Methanofollis liminatans DSM 4140	Uncharacterized protein	Pcc2	Methanomicrobiales
882104	L0HEK0_METFS			8.9e-11	7.2e-17	Methanoregula formicica (strain DSM 22288 / NBRC 105244 / SMSP)	Uncharacterized protein	Pcc2	Methanomicrobiales
2203	Q2FS33_METHJ			3.0e-09	8.6e-15	Methanospirillum hungatei JF-1 (strain ATCC 27890 / DSM 864 / NBRC 100397 / JF-1)	Uncharacterized protein	Pcc2	Methanomicrobiales
1262903	R7Q1A0_9EURY		3.4e-05	3.4e-07	4.2e-11	Methanoculleus sp. CAG:1088	Uncharacterized protein	Pcc2	Methanomicrobiales
1641382	A0A101H2Q4_9EURY			2.1e-05	3.5e-11	Methanocalculus sp. 52_23	Uncharacterized protein	Pcc2a	Methanomicrobiales
1641382	A0A124FUN0_9EURY			9.8e-05	6.7e-10	Methanocalculus sp. 52_23	Uncharacterized protein	Pcc2b	Methanomicrobiales
1392998	A0A062UZ48_9EURY	7.9e-13	9.9e-19			Candidatus Methanoperedens nitroreducens ANME-2d	Uncharacterized protein	Pcc1	Methanosarcinales
2226	A0A099T0V0_METMT	2.6e-21	2.8e-17		0.0086	Methanococcoides methylutens	Uncharacterized protein	Pcc1	Methanosarcinales
523844	A0A0E3KNU6_METTE	4.0e-15	2.3e-20		0.0022	Methanosarcina thermophila TM-1	Uncharacterized protein	Pcc1	Methanosarcinales
1434102	A0A0E3KY65_9EURY	7.4e-14	1.3e-20			Methanosarcina sp. WH1	Uncharacterized protein	Pcc1	Methanosarcinales
1434103	A0A0E3L3K7_9EURY	7.4e-14	1.3e-20			Methanosarcina sp. WWM596	Uncharacterized protein	Pcc1	Methanosarcinales
1434100	A0A0E3L6Q3_9EURY	2.4e-11	3.8e-16			Methanosarcina sp. MTP4	Uncharacterized protein	Pcc1	Methanosarcinales
1434119	A0A0E3LB19_9EURY	4.7e-13	8.4e-20			Methanosarcina siciliae HI350	Uncharacterized protein	Pcc1	Methanosarcinales
213585	A0A0E3LUH4_METMZ	3.4e-14	4.6e-21		5.3e-05	Methanosarcina mazei S-6	Uncharacterized protein	Pcc1	Methanosarcinales
1434121	A0A0E3NGZ5_METTE	4.0e-15	2.3e-20		0.0022	Methanosarcina thermophila CHTI-55	Uncharacterized protein	Pcc1	Methanosarcinales
1434120	A0A0E3P5W8_9EURY	4.7e-13	8.4e-20			Methanosarcina siciliae T4/M	Uncharacterized protein	Pcc1	Methanosarcinales
1434118	A0A0E3PNA7_9EURY	4.7e-13	8.4e-20			Methanosarcina siciliae C2J	Uncharacterized protein	Pcc1	Methanosarcinales
1434117	A0A0E3PXH0_METMZ	3.4e-14	4.6e-21		5.3e-05	Methanosarcina mazei WWM610	Uncharacterized protein	Pcc1	Methanosarcinales
1434123	A0A0E3Q5M9_9EURY	3.9e-14	2.3e-20		0.0023	Methanosarcina vacuolata Z-761	Uncharacterized protein	Pcc1	Methanosarcinales
1434099	A0A0E3QCM4_9EURY	3.9e-14	2.3e-20		0.0023	Methanosarcina sp. Kolksee	Uncharacterized protein	Pcc1	Methanosarcinales
1434109	A0A0E3QLT0_METBA	2.6e-14	2.8e-20		0.0011	Methanosarcina barkeri str. Wiesmoor	Uncharacterized protein	Pcc1	Methanosarcinales
1434108	A0A0E3QUG5_METBA	2.9e-14	5.9e-21		0.00015	Methanosarcina barkeri MS	Uncharacterized protein	Pcc1	Methanosarcinales
1434106	A0A0E3R0K4_METBA	2.9e-14	5.9e-21		0.00015	Methanosarcina barkeri 227	Uncharacterized protein	Pcc1	Methanosarcinales
1434115	A0A0E3R9I2_METMZ	3.5e-15	3.8e-21		1.6e-05	Methanosarcina mazei SarPi	Uncharacterized protein	Pcc1	Methanosarcinales
1434114	A0A0E3RRP9_METMZ	3.4e-14	4.6e-21		5.3e-05	Methanosarcina mazei LYC	Uncharacterized protein	Pcc1	Methanosarcinales
1434113	A0A0E3RX41_METMZ	3.4e-14	4.6e-21		5.3e-05	Methanosarcina mazei C16	Uncharacterized protein	Pcc1	Methanosarcinales
1434111	A0A0E3S4A8_9EURY	5.1e-13	2.2e-20		0.01	Methanosarcina lacustris Z-7289	Uncharacterized protein	Pcc1	Methanosarcinales
1434110	A0A0E3SFV6_9EURY	4.8e-13	1.4e-20		0.0049	Methanosarcina horonobensis HB-1 = JCM 15518	Uncharacterized protein	Pcc1	Methanosarcinales
1434107	A0A0E3SIZ5_METBA	2.0e-13	3.8e-19		0.0034	Methanosarcina barkeri 3	Uncharacterized protein	Pcc1	Methanosarcinales
1434104	A0A0E3SQB8_METMT	6.1e-20	8.5e-17		0.002	Methanococcoides methylutens MM1	Uncharacterized protein	Pcc1	Methanosarcinales
1483596	A0A0F8CBP0_9EURY	2.8e-13	6.1e-20			Methanosarcina sp. 2.H.T.1A.15	Uncharacterized protein	Pcc1	Methanosarcinales
1483600	A0A0F8CZ47_9EURY	6.1e-13	1.2e-19			Methanosarcina sp. 2.H.A.1B.4	Uncharacterized protein	Pcc1	Methanosarcinales
1483599	A0A0F8CZH4_9EURY	2.8e-13	6.1e-20			Methanosarcina sp. 2.H.T.1A.6	Uncharacterized protein	Pcc1	Methanosarcinales
1483598	A0A0F8D6I4_9EURY	2.8e-13	6.1e-20			Methanosarcina sp. 2.H.T.1A.8	Uncharacterized protein	Pcc1	Methanosarcinales
1483597	A0A0F8DE11_9EURY	2.8e-13	6.1e-20			Methanosarcina sp. 2.H.T.1A.3	Uncharacterized protein	Pcc1	Methanosarcinales
2209	A0A0F8HQF4_METMZ	3.4e-14	4.6e-21		5.3e-05	Methanosarcina mazei (strain ATCC BAA-159 / DSM 3647 / Goe1 / Go1 / JCM 11833 / OCM 88)	Uncharacterized protein	Pcc1	Methanosarcinales
1483601	A0A0F8NDP5_9EURY	3.3e-13	1.2e-19			Methanosarcina sp. 1.H.A.2.2	Uncharacterized protein	Pcc1	Methanosarcinales
1483602	A0A0F8UNS7_9EURY	3.3e-13	1.2e-19			Methanosarcina sp. 1.H.T.1A.1	Uncharacterized protein	Pcc1	Methanosarcinales
796385	A0A0G3C651_METBA	2.9e-14	5.9e-21		0.00015	Methanosarcina barkeri CM1	Uncharacterized protein	Pcc1	Methanosarcinales
1653396	A0A0P0II77_9EURY	4.0e-15	2.3e-20		0.0022	Methanosarcina sp. 795	Uncharacterized protein	Pcc1	Methanosarcinales
1715806	A0A0P6VK10_9EURY	2.8e-15	2.7e-19			Methanosarcina flavescens	Uncharacterized protein	Pcc1	Methanosarcinales
1719120	A0A0P8CLG9_9EURY	1.1e-14	1.5e-19			Candidatus Methanoperedens sp. BLZ1	Transcription factor Pcc1	Pcc1	Methanosarcinales
1735328	A0A0Q1G5H1_9EURY	5.5e-09	3.0e-13			Methanosaeta sp. SDB	Uncharacterized protein	Pcc1	Methanosarcinales
1635287	A0A124FIF4_9EURY	1.3e-25	1.3e-15			Methanosarcinales archeaon 56_1174	Uncharacterized protein	Pcc1	Methanosarcinales
301375	A0A124FMF0_9EURY	5.5e-09	3.0e-13			Methanosaeta harundinacea	Uncharacterized protein	Pcc1	Methanosarcinales
1794907	A0A139C6P9_9EURY	6.1e-13	3.2e-14			Methanohalophilus sp. T328-1	Uncharacterized protein	Pcc1	Methanosarcinales
1794908	A0A139CGW0_9EURY	3.5e-18	3.6e-18			Methanolobus sp. T82-4	Uncharacterized protein	Pcc1	Methanosarcinales
1864608	A0A1B8X2C1_9EURY	6.1e-13	3.2e-14			Methanohalophilus sp. DAL1	Uncharacterized protein	Pcc1	Methanosarcinales
1884871	A0A1D2UWL8_9EURY	6.1e-13	3.2e-14			Methanohalophilus sp. 2-GBenrich	Uncharacterized protein	Pcc1	Methanosarcinales
1860098	A0A1D2WW08_9EURY	2.9e-14	5.9e-21		0.00015	Methanosarcina sp. A14	Uncharacterized protein	Pcc1	Methanosarcinales
1882735	A0A1E7GAB0_9EURY	3.7e-13	7.2e-20		0.0017	Methanosarcina sp. Ant1	Uncharacterized protein	Pcc1	Methanosarcinales
38026	A0A1G7P8N4_9EURY	2.7e-18	2.3e-19		0.0079	Methanolobus vulcani	KEOPS complex subunit Pcc1	Pcc1	Methanosarcinales
487685	A0A1I4NQX1_9EURY	1.1e-20	5.4e-20		0.0021	Methanolobus profundi	KEOPS complex subunit Pcc1	Pcc1	Methanosarcinales
1520800	A0A1I6Z207_9EURY	4.0e-15	2.3e-20		0.0022	Methanosarcina sp. DSM 11855	KEOPS complex subunit Pcc1	Pcc1	Methanosarcinales
2177	A0A1L3Q4A4_9EURY	4.7e-13	3.2e-14			Methanohalophilus halophilus	KEOPS complex subunit Pcc1	Pcc1	Methanosarcinales
523843	A0A1L9C775_9EURY	2.5e-14	3.1e-15			Methanohalophilus portucalensis FDF-1	KEOPS complex subunit Pcc1	Pcc1	Methanosarcinales
1811683	A0A1V4UUF7_9EURY	4.4e-09	4.9e-13			Methanosaeta sp. PtaB.Bin005	Transcription factor Pcc1	Pcc1	Methanosarcinales
1811684	A0A1V4UW74_9EURY	7.0e-12	9.5e-16			Methanosaeta sp. PtaB.Bin018	Transcription factor Pcc1	Pcc1	Methanosarcinales
1811685	A0A1V4V3B3_9EURY	2.7e-09	7.4e-14			Methanosaeta sp. PtaB.Bin039	Transcription factor Pcc1	Pcc1	Methanosarcinales
1811690	A0A1V4V3M0_9EURY	1.4e-09	1.8e-12			Methanosaeta sp. PtaB.Bin087	Transcription factor Pcc1	Pcc1	Methanosarcinales
1811678	A0A1V4YHJ1_9EURY	1.9e-15	3.6e-17			Methanomethylovorans sp. PtaU1.Bin073	Transcription factor Pcc1	Pcc1	Methanosarcinales
1811687	A0A1V5AEE7_9EURY	2.7e-09	7.4e-14			Methanosaeta sp. PtaU1.Bin028	Transcription factor Pcc1	Pcc1	Methanosarcinales
1811686	A0A1V5AHT1_9EURY	7.0e-12	9.5e-16			Methanosaeta sp. PtaU1.Bin016	Transcription factor Pcc1	Pcc1	Methanosarcinales
1811691	A0A1V5AV34_9EURY	1.5e-09	1.9e-12			Methanosaeta sp. PtaU1.Bin055	Transcription factor Pcc1	Pcc1	Methanosarcinales
1811688	A0A1V5B283_9EURY	8.4e-10	1.8e-13			Methanosaeta sp. PtaU1.Bin060	Transcription factor Pcc1	Pcc1	Methanosarcinales
1811689	A0A1V5B340_9EURY	3.3e-11	1.3e-15			Methanosaeta sp. PtaU1.Bin112	Transcription factor Pcc1	Pcc1	Methanosarcinales
1978123	A0A257AGX8_9EURY	1.5e-09	2.2e-13			Methanosarcinales archaeon ex4484_138	Uncharacterized protein	Pcc1	Methanosarcinales
1917472	A0A257MDL0_9EURY	4.8e-12	1.5e-16			Methanosaeta sp. NSP1	Uncharacterized protein	Pcc1	Methanosarcinales
1917477	A0A257MI81_9EURY	1.5e-12	2.1e-17		0.0085	Methanosaeta sp. ASM2	Uncharacterized protein	Pcc1	Methanosarcinales
1917474	A0A257MQA3_9EURY	3.8e-12	1.1e-16			Methanosaeta sp. ASO1	Uncharacterized protein	Pcc1	Methanosarcinales
1917473	A0A257MTL1_9EURY	3.8e-12	1.1e-16			Methanosaeta sp. NSM2	Uncharacterized protein	Pcc1	Methanosarcinales
51203	A0A285EL22_9EURY	6.1e-13	3.2e-14			Methanohalophilus euhalobius	KEOPS complex subunit Pcc1	Pcc1	Methanosarcinales
1036679	A0A2A2HQS3_9EURY	2.9e-13	1.6e-19			Methanosarcina spelaei	Uncharacterized protein	Pcc1	Methanosarcinales
39664	A0A2D3C887_9EURY	2.5e-14	3.1e-15			Methanohalophilus portucalensis FDF-1T	Uncharacterized protein	Pcc1	Methanosarcinales
1978124	A0A2G1NY75_9EURY	1.5e-09	2.2e-13			Methanosarcinales archaeon ex4572_44	Uncharacterized protein	Pcc1	Methanosarcinales
2224	A0B8V9_METTP	6.5e-11	1.9e-15		0.0033	Methanothrix thermoacetophila (strain DSM 6194 / JCM 14653 / NBRC 101360 / PT)	Uncharacterized protein	Pcc1	Methanosarcinales
2176	D5EAX3_METMS	5.7e-13	1.4e-14			Methanohalophilus mahii (strain ATCC 35705 / DSM 5219 / SLP)	Uncharacterized protein	Pcc1	Methanosarcinales
2322	D7E8G0_METEZ	3.7e-14	1.8e-16			Methanohalobium evestigatum (strain ATCC BAA-1072 / DSM 3721 / NBRC 107634 / OCM 161 / Z-7303)	Uncharacterized protein	Pcc1	Methanosarcinales
2223	F4BTR7_METSG	7.2e-09	5.4e-13			Methanothrix soehngenii (strain ATCC 5969 / DSM 3671 / JCM 10134 / NBRC 103675 / OCM 69 / GP-6)	Uncharacterized protein	Pcc1	Methanosarcinales
39669	F7XLT4_METZD	8.6e-15	4.0e-17			Methanosalsum zhilinae (strain DSM 4017 / NBRC 107636 / OCM 62 / WeN5)	Uncharacterized protein	Pcc1	Methanosarcinales
301375	G7WQF6_METH6	8.7e-13	7.1e-16		4.1e-06	Methanosaeta harundinacea (strain 6Ac)	Uncharacterized protein	Pcc1	Methanosarcinales
101192	L0KX86_METHD	2.4e-17	1.2e-18		0.0021	Methanomethylovorans hollandica (strain DSM 15978 / NBRC 107637 / DMS1)	Uncharacterized protein	Pcc1	Methanosarcinales
1236903	M1QCM8_METMZ	3.4e-14	4.6e-21		5.3e-05	Methanosarcina mazei Tuc01	Uncharacterized protein	Pcc1	Methanosarcinales
29291	Q12ZB2_METBU	5.2e-17	1.2e-16		0.0018	Methanococcoides burtonii (strain DSM 6242 / NBRC 107633 / OCM 468 / ACE-M)	Uncharacterized protein	Pcc1	Methanosarcinales
2208	Q467K1_METBF	2.6e-14	2.8e-20		0.0011	Methanosarcina barkeri (strain Fusaro / DSM 804)	Uncharacterized protein	Pcc1	Methanosarcinales
2214	Q8TQ12_METAC	7.9e-13	5.2e-20		0.0022	Methanosarcina acetivorans (strain ATCC 35395 / DSM 2834 / JCM 12185 / C2A)	Uncharacterized protein	Pcc1	Methanosarcinales
1090322	W9DPN8_METTI	5.3e-18	1.3e-18			Methanolobus tindarius DSM 2278	Transcription factor Pcc1	Pcc1	Methanosarcinales
1392998	A0A284VP91_9EURY	1.1e-14	1.5e-19			Candidatus Methanoperedens nitroreducens Mnv1	Uncharacterized protein	Pcc1a	Methanosarcinales
1392998	A0A284VQA2_9EURY	6.2e-13	5.9e-17			Candidatus Methanoperedens nitroreducens Mnv1	Uncharacterized protein	Pcc1b	Methanosarcinales
1392998	A0A062UZN9_9EURY			4.6e-06	2.3e-11	Candidatus Methanoperedens nitroreducens ANME-2d	Uncharacterized protein	Pcc2	Methanosarcinales
2226	A0A099T2I9_METMT			5.8e-12	8.0e-14	Methanococcoides methylutens	Uncharacterized protein	Pcc2	Methanosarcinales
1434121	A0A0E3H9Z9_METTE			1.2e-09	1.3e-13	Methanosarcina thermophila CHTI-55	Uncharacterized protein	Pcc2	Methanosarcinales
1434103	A0A0E3KUC3_9EURY			2.4e-09	2.9e-13	Methanosarcina sp. WWM596	Uncharacterized protein	Pcc2	Methanosarcinales
523844	A0A0E3KXV9_METTE			1.2e-09	1.3e-13	Methanosarcina thermophila TM-1	Uncharacterized protein	Pcc2	Methanosarcinales
1434102	A0A0E3L4N4_9EURY			2.4e-09	2.9e-13	Methanosarcina sp. WH1	Uncharacterized protein	Pcc2	Methanosarcinales
1434119	A0A0E3LAW6_9EURY			4.2e-08	8.4e-13	Methanosarcina siciliae HI350	Uncharacterized protein	Pcc2	Methanosarcinales
1434099	A0A0E3LJ35_9EURY			4.5e-10	1.4e-14	Methanosarcina sp. Kolksee	Uncharacterized protein	Pcc2	Methanosarcinales
1434106	A0A0E3LQU4_METBA			9.3e-11	4.4e-15	Methanosarcina barkeri 227	Uncharacterized protein	Pcc2	Methanosarcinales
1434114	A0A0E3LVU7_METMZ			9.3e-10	2.1e-14	Methanosarcina mazei LYC	Uncharacterized protein	Pcc2	Methanosarcinales
1434100	A0A0E3NVJ2_9EURY			1.4e-10	9.0e-14	Methanosarcina sp. MTP4	Uncharacterized protein	Pcc2	Methanosarcinales
1434120	A0A0E3P5A0_9EURY			6.4e-08	1.3e-12	Methanosarcina siciliae T4/M	Uncharacterized protein	Pcc2	Methanosarcinales
1434118	A0A0E3PNA2_9EURY			4.2e-08	8.4e-13	Methanosarcina siciliae C2J	Uncharacterized protein	Pcc2	Methanosarcinales
1434117	A0A0E3PXE7_METMZ			9.3e-10	2.1e-14	Methanosarcina mazei WWM610	Uncharacterized protein	Pcc2	Methanosarcinales
1434123	A0A0E3Q5F0_9EURY			4.5e-10	1.4e-14	Methanosarcina vacuolata Z-761	Uncharacterized protein	Pcc2	Methanosarcinales
1434109	A0A0E3QLK5_METBA			6.8e-11	3.7e-15	Methanosarcina barkeri str. Wiesmoor	Uncharacterized protein	Pcc2	Methanosarcinales
1434108	A0A0E3QXB1_METBA			9.3e-11	4.4e-15	Methanosarcina barkeri MS	Uncharacterized protein	Pcc2	Methanosarcinales
1434115	A0A0E3RAJ3_METMZ			9.3e-10	2.1e-14	Methanosarcina mazei SarPi	Uncharacterized protein	Pcc2	Methanosarcinales
213585	A0A0E3RE68_METMZ			9.3e-10	2.1e-14	Methanosarcina mazei S-6	Uncharacterized protein	Pcc2	Methanosarcinales
1434113	A0A0E3RXY6_METMZ			9.3e-10	2.1e-14	Methanosarcina mazei C16	Uncharacterized protein	Pcc2	Methanosarcinales
1434111	A0A0E3S7P7_9EURY			4.3e-10	5.1e-14	Methanosarcina lacustris Z-7289	Uncharacterized protein	Pcc2	Methanosarcinales
1434107	A0A0E3SN55_METBA			1.3e-10	1.2e-14	Methanosarcina barkeri 3	Uncharacterized protein	Pcc2	Methanosarcinales
1434110	A0A0E3WUD5_9EURY			7.3e-10	1.5e-13	Methanosarcina horonobensis HB-1 = JCM 15518	Uncharacterized protein	Pcc2	Methanosarcinales
1434104	A0A0E3WZ91_METMT			1.2e-12	7.3e-15	Methanococcoides methylutens MM1	Uncharacterized protein	Pcc2	Methanosarcinales
1483600	A0A0F8C7M2_9EURY			2.6e-10	1.3e-14	Methanosarcina sp. 2.H.A.1B.4	Uncharacterized protein	Pcc2	Methanosarcinales
1483598	A0A0F8D201_9EURY			4.4e-10	2.4e-14	Methanosarcina sp. 2.H.T.1A.8	Uncharacterized protein	Pcc2	Methanosarcinales
1483596	A0A0F8D6N7_9EURY			4.4e-10	2.4e-14	Methanosarcina sp. 2.H.T.1A.15	Uncharacterized protein	Pcc2	Methanosarcinales
1483599	A0A0F8D7Q3_9EURY			4.4e-10	2.4e-14	Methanosarcina sp. 2.H.T.1A.6	Uncharacterized protein	Pcc2	Methanosarcinales
1483597	A0A0F8EPX1_9EURY			4.4e-10	2.4e-14	Methanosarcina sp. 2.H.T.1A.3	Uncharacterized protein	Pcc2	Methanosarcinales
2209	A0A0F8HXI3_METMZ			9.3e-10	2.1e-14	Methanosarcina mazei (strain ATCC BAA-159 / DSM 3647 / Goe1 / Go1 / JCM 11833 / OCM 88)	Uncharacterized protein	Pcc2	Methanosarcinales
1483601	A0A0F8QWJ2_9EURY			4.4e-10	2.4e-14	Methanosarcina sp. 1.H.A.2.2	Uncharacterized protein	Pcc2	Methanosarcinales
1483602	A0A0F8SFR8_9EURY			4.4e-10	2.4e-14	Methanosarcina sp. 1.H.T.1A.1	Uncharacterized protein	Pcc2	Methanosarcinales
796385	A0A0G3CCQ1_METBA			9.3e-11	4.4e-15	Methanosarcina barkeri CM1	Uncharacterized protein	Pcc2	Methanosarcinales
1653396	A0A0N7ITI4_9EURY			8.4e-10	6.9e-14	Methanosarcina sp. 795	Uncharacterized protein	Pcc2	Methanosarcinales
1715806	A0A0N8GCX6_9EURY			1.2e-08	9.1e-13	Methanosarcina flavescens	Uncharacterized protein	Pcc2	Methanosarcinales
1635287	A0A101F5M3_9EURY			2.3e-10	1.3e-07	Methanosarcinales archeaon 56_1174	Uncharacterized protein	Pcc2	Methanosarcinales
301375	A0A101IKF5_9EURY			7.9e-09	6.9e-12	Methanosaeta harundinacea	Uncharacterized protein	Pcc2	Methanosarcinales
1794908	A0A139CUS0_9EURY		0.0095	4.4e-12	1.7e-14	Methanolobus sp. T82-4	Uncharacterized protein	Pcc2	Methanosarcinales
1794907	A0A139D0M6_9EURY			6.8e-06	6.9e-09	Methanohalophilus sp. T328-1	Uncharacterized protein	Pcc2	Methanosarcinales
1864608	A0A1B8X3X8_9EURY			6.8e-06	6.9e-09	Methanohalophilus sp. DAL1	Uncharacterized protein	Pcc2	Methanosarcinales
1884871	A0A1D2V0Q3_9EURY			6.8e-06	6.9e-09	Methanohalophilus sp. 2-GBenrich	Uncharacterized protein	Pcc2	Methanosarcinales
1860098	A0A1D2WTV2_9EURY			9.3e-11	4.4e-15	Methanosarcina sp. A14	Uncharacterized protein	Pcc2	Methanosarcinales
1882735	A0A1E7GA56_9EURY			3.8e-09	3.7e-14	Methanosarcina sp. Ant1	Uncharacterized protein	Pcc2	Methanosarcinales
38026	A0A1G7PE79_9EURY			7.3e-14	5.3e-14	Methanolobus vulcani	Uncharacterized protein	Pcc2	Methanosarcinales
487685	A0A1I4NMI8_9EURY			3.9e-15	1.4e-14	Methanolobus profundi	Uncharacterized protein	Pcc2	Methanosarcinales
1520800	A0A1I7A7E8_9EURY			8.4e-10	6.9e-14	Methanosarcina sp. DSM 11855	Uncharacterized protein	Pcc2	Methanosarcinales
2177	A0A1L3Q579_9EURY			2.2e-06	1.6e-09	Methanohalophilus halophilus	Uncharacterized protein	Pcc2	Methanosarcinales
1811684	A0A1V4URI4_9EURY			7.0e-10	1.5e-12	Methanosaeta sp. PtaB.Bin018	Uncharacterized protein	Pcc2	Methanosarcinales
1811683	A0A1V4UZM3_9EURY			2.1e-05	5.8e-09	Methanosaeta sp. PtaB.Bin005	Uncharacterized protein	Pcc2	Methanosarcinales
1811685	A0A1V4V4C1_9EURY			2.7e-06	3.3e-09	Methanosaeta sp. PtaB.Bin039	Uncharacterized protein	Pcc2	Methanosarcinales
1811690	A0A1V4VBG9_9EURY			1.8e-05	4.4e-08	Methanosaeta sp. PtaB.Bin087	Uncharacterized protein	Pcc2	Methanosarcinales
1811679	A0A1V4YJ54_9EURY			1.3e-12	6.1e-13	Methanomethylovorans sp. PtaU1.Bin093	Uncharacterized protein	Pcc2	Methanosarcinales
1811686	A0A1V5ANQ4_9EURY			7.0e-10	1.5e-12	Methanosaeta sp. PtaU1.Bin016	Uncharacterized protein	Pcc2	Methanosarcinales
1811688	A0A1V5AZD8_9EURY			2.9e-08	3.2e-12	Methanosaeta sp. PtaU1.Bin060	Uncharacterized protein	Pcc2	Methanosarcinales
1811689	A0A1V5B8Z0_9EURY			4.9e-09	8.7e-12	Methanosaeta sp. PtaU1.Bin112	Uncharacterized protein	Pcc2	Methanosarcinales
1811691	A0A1V5BD11_9EURY			7.2e-06	1.2e-08	Methanosaeta sp. PtaU1.Bin055	Uncharacterized protein	Pcc2	Methanosarcinales
523843	A0A1X7NU81_9EURY			7.0e-06	4.2e-09	Methanohalophilus portucalensis FDF-1	Uncharacterized protein	Pcc2	Methanosarcinales
1978123	A0A257AAJ8_9EURY			3.0e-06	2.2e-08	Methanosarcinales archaeon ex4484_138	Uncharacterized protein (Fragment)	Pcc2	Methanosarcinales
1917475	A0A257MBC6_9EURY			2.2e-09	1.7e-12	Methanosaeta sp. ASP1-1	Uncharacterized protein	Pcc2	Methanosarcinales
1917472	A0A257MDG0_9EURY			2.5e-09	8.3e-13	Methanosaeta sp. NSP1	Uncharacterized protein	Pcc2	Methanosarcinales
1917473	A0A257MJE3_9EURY			2.5e-09	8.3e-13	Methanosaeta sp. NSM2	Uncharacterized protein	Pcc2	Methanosarcinales
51203	A0A285EYC4_9EURY			6.8e-06	6.9e-09	Methanohalophilus euhalobius	Uncharacterized protein	Pcc2	Methanosarcinales
1036679	A0A2A2HU02_9EURY			8.7e-11	8.9e-15	Methanosarcina spelaei	Uncharacterized protein	Pcc2	Methanosarcinales
39664	A0A2D3C953_9EURY			7.0e-06	4.2e-09	Methanohalophilus portucalensis FDF-1T	Uncharacterized protein	Pcc2	Methanosarcinales
2224	A0B5E8_METTP			2.5e-11	2.6e-12	Methanothrix thermoacetophila (strain DSM 6194 / JCM 14653 / NBRC 101360 / PT)	Uncharacterized protein	Pcc2	Methanosarcinales
2176	D5E731_METMS			3.3e-06	2.3e-09	Methanohalophilus mahii (strain ATCC 35705 / DSM 5219 / SLP)	Uncharacterized protein	Pcc2	Methanosarcinales
2322	D7E6B5_METEZ			8.1e-09	2.7e-12	Methanohalobium evestigatum (strain ATCC BAA-1072 / DSM 3721 / NBRC 107634 / OCM 161 / Z-7303)	Uncharacterized protein	Pcc2	Methanosarcinales
2223	F4BX77_METSG			2.1e-05	5.8e-09	Methanothrix soehngenii (strain ATCC 5969 / DSM 3671 / JCM 10134 / NBRC 103675 / OCM 69 / GP-6)	Uncharacterized protein	Pcc2	Methanosarcinales
39669	F7XNQ5_METZD		0.0016	4.5e-13	1.7e-16	Methanosalsum zhilinae (strain DSM 4017 / NBRC 107636 / OCM 62 / WeN5)	Uncharacterized protein	Pcc2	Methanosarcinales
301375	G7WKR0_METH6			2.7e-06	1.6e-09	Methanosaeta harundinacea (strain 6Ac)	Uncharacterized protein	Pcc2	Methanosarcinales
1094980	K4MT78_9EURY			1.3e-12	4.2e-15	Methanolobus psychrophilus R15	Uncharacterized protein	Pcc2	Methanosarcinales
101192	L0KZA2_METHD			3.9e-10	2.5e-11	Methanomethylovorans hollandica (strain DSM 15978 / NBRC 107637 / DMS1)	Uncharacterized protein	Pcc2	Methanosarcinales
1236903	M1PU26_METMZ			2.8e-09	5.1e-14	Methanosarcina mazei Tuc01	Uncharacterized protein	Pcc2	Methanosarcinales
29291	Q12TN3_METBU			1.0e-12	1.1e-14	Methanococcoides burtonii (strain DSM 6242 / NBRC 107633 / OCM 468 / ACE-M)	Uncharacterized protein	Pcc2	Methanosarcinales
2208	Q46AP9_METBF			6.1e-11	3.1e-15	Methanosarcina barkeri (strain Fusaro / DSM 804)	Uncharacterized protein	Pcc2	Methanosarcinales
2214	Q8TKH4_METAC			2.9e-10	1.1e-14	Methanosarcina acetivorans (strain ATCC 35395 / DSM 2834 / JCM 12185 / C2A)	Uncharacterized protein	Pcc2	Methanosarcinales
1090322	W9DU15_METTI			2.8e-13	2.1e-13	Methanolobus tindarius DSM 2278	Uncharacterized protein	Pcc2	Methanosarcinales
1811678	A0A1V4YU17_9EURY			7.5e-12	6.4e-12	Methanomethylovorans sp. PtaU1.Bin073	Uncharacterized protein	Pcc2a	Methanosarcinales
1811678	A0A1V4YS01_9EURY			1.4e-10	5.4e-11	Methanomethylovorans sp. PtaU1.Bin073	Uncharacterized protein	Pcc2b	Methanosarcinales
1801632	A0A1F6QTR5_9ARCH	1.4e-07	3.4e-12		7.7e-08	Candidatus Micrarchaeota archaeon RBG_16_36_9	Uncharacterized protein	Pcc1	Micrarchaeota
1805247	A0A1J4UCM1_9ARCH	3.2e-09	1.4e-13			Candidatus Micrarchaeota archaeon CG1_02_47_40	Uncharacterized protein	Pcc1	Micrarchaeota
1805248	A0A1J4UHI0_9ARCH		0.00037			Candidatus Micrarchaeota archaeon CG1_02_49_24	Uncharacterized protein	Pcc1	Micrarchaeota
1805249	A0A1J4UHL8_9ARCH		0.0017			Candidatus Micrarchaeota archaeon CG1_02_51_15	Uncharacterized protein	Pcc1	Micrarchaeota
1805250	A0A1J4USX8_9ARCH		1.8e-05			Candidatus Micrarchaeota archaeon CG1_02_55_22	Uncharacterized protein	Pcc1	Micrarchaeota
1912863	A0A1L9GU25_MICA2		0.00026			Candidatus Micrarchaeum acidiphilum ARMAN-1	Uncharacterized protein	Pcc1	Micrarchaeota
1531428	A0A1M2YHS3_9ARCH		0.00026			Candidatus Micrarchaeum sp. AZ1	Uncharacterized protein	Pcc1	Micrarchaeota
1920749	A0A218NP52_9ARCH	0.00095	2.5e-08			Candidatus Micrarchaeota archaeon Mia14	N6-threonylcarbamoyl-adenosine(37)-tRNA synthase dimerization module Pcc1	Pcc1	Micrarchaeota
425595	C7DIC9_MICA2	6.6e-06	6.7e-08			Candidatus Micrarchaeum acidiphilum ARMAN-2	Uncharacterized protein	Pcc1	Micrarchaeota
2546570	A0A523B6Z5_9ARCH		1.5e-12			Candidatus Nezhaarchaeota archaeon WYZ-LMO7	Uncharacterized protein	Pcc1	Nezhaarchaeota
2546571	A0A523B0K0_9ARCH		1.5e-12			Candidatus Nezhaarchaeota archaeon WYZ-LMO8	Uncharacterized protein	Pcc1	Nezhaarchaeota
2546570	A0A523B6Z9_9ARCH				7.4e-06	Candidatus Nezhaarchaeota archaeon WYZ-LMO7	Uncharacterized protein	Pcc2	Nezhaarchaeota
1841599	A0A1Q9N779_9ARCH	3.1e-09	6.7e-17			Candidatus Odinarchaeota archaeon LCB_4	Uncharacterized protein	Pcc1	Odinarchaea
1698261	A0A133U8S1_9EURY	9.8e-18	3.7e-19		1.9e-06	candidate divison MSBL1 archaeon SCGC-AAA259D14	Uncharacterized protein	Pcc1	Persephonarchaea
1698259	A0A133UBB1_9EURY	1.2e-18	5.5e-20		2.0e-07	candidate divison MSBL1 archaeon SCGC-AAA259A05	Uncharacterized protein	Pcc1	Persephonarchaea
1698265	A0A133UHB4_9EURY	9.8e-18	3.7e-19		1.9e-06	candidate divison MSBL1 archaeon SCGC-AAA259E22	Uncharacterized protein	Pcc1	Persephonarchaea
1698264	A0A133UNV4_9EURY	5.3e-18	7.5e-20		3.3e-06	candidate divison MSBL1 archaeon SCGC-AAA259E19	Uncharacterized protein	Pcc1	Persephonarchaea
1698267	A0A133UVB3_9EURY	9.8e-18	3.7e-19		1.9e-06	candidate divison MSBL1 archaeon SCGC-AAA259I09	Uncharacterized protein	Pcc1	Persephonarchaea
1698272	A0A133V1E6_9EURY	2.5e-18	4.2e-20		3.7e-06	candidate divison MSBL1 archaeon SCGC-AAA261C02	Uncharacterized protein	Pcc1	Persephonarchaea
1698274	A0A133V780_9EURY	2.5e-18	4.2e-20		3.7e-06	candidate divison MSBL1 archaeon SCGC-AAA261F17	Uncharacterized protein	Pcc1	Persephonarchaea
1698275	A0A133VBC1_9EURY	1.2e-17	4.0e-19		5.2e-06	candidate divison MSBL1 archaeon SCGC-AAA261F19	Uncharacterized protein	Pcc1	Persephonarchaea
1698276	A0A133VCI6_9EURY	2.5e-18	4.2e-20		3.7e-06	candidate divison MSBL1 archaeon SCGC-AAA261G05	Uncharacterized protein	Pcc1	Persephonarchaea
1698277	A0A133VD80_9EURY	2.5e-18	4.2e-20		3.7e-06	candidate divison MSBL1 archaeon SCGC-AAA261O19	Uncharacterized protein	Pcc1	Persephonarchaea
1698260	A0A133U406_9EURY			8.3e-17	1.2e-15	candidate divison MSBL1 archaeon SCGC-AAA259B11	Uncharacterized protein	Pcc2	Persephonarchaea
1698259	A0A133U536_9EURY			4.2e-17	7.3e-16	candidate divison MSBL1 archaeon SCGC-AAA259A05	Uncharacterized protein	Pcc2	Persephonarchaea
1698261	A0A133U8R5_9EURY			8.3e-17	1.2e-15	candidate divison MSBL1 archaeon SCGC-AAA259D14	Uncharacterized protein	Pcc2	Persephonarchaea
1698265	A0A133UDK3_9EURY			8.3e-17	1.2e-15	candidate divison MSBL1 archaeon SCGC-AAA259E22	Uncharacterized protein	Pcc2	Persephonarchaea
1698269	A0A133UR23_9EURY			8.3e-17	1.2e-15	candidate divison MSBL1 archaeon SCGC-AAA259J03	Uncharacterized protein	Pcc2	Persephonarchaea
1698267	A0A133UV68_9EURY			8.3e-17	1.2e-15	candidate divison MSBL1 archaeon SCGC-AAA259I09	Uncharacterized protein	Pcc2	Persephonarchaea
1698272	A0A133V278_9EURY		0.00023	1.0e-17	3.1e-16	candidate divison MSBL1 archaeon SCGC-AAA261C02	Uncharacterized protein	Pcc2	Persephonarchaea
1698274	A0A133V7D5_9EURY		0.00023	1.0e-17	3.1e-16	candidate divison MSBL1 archaeon SCGC-AAA261F17	Uncharacterized protein	Pcc2	Persephonarchaea
1698273	A0A133V815_9EURY			2.0e-20	1.9e-17	candidate divison MSBL1 archaeon SCGC-AAA261D19	Uncharacterized protein	Pcc2	Persephonarchaea
1698276	A0A133VAM0_9EURY		0.00023	1.0e-17	3.1e-16	candidate divison MSBL1 archaeon SCGC-AAA261G05	Uncharacterized protein	Pcc2	Persephonarchaea
1698279	A0A133VD14_9EURY			8.8e-17	8.3e-16	candidate divison MSBL1 archaeon SCGC-AAA382A13	Uncharacterized protein	Pcc2	Persephonarchaea
1698258	A0A133VRX3_9EURY		0.00023	1.0e-17	3.1e-16	candidate divison MSBL1 archaeon SCGC-AAA833K04	Uncharacterized protein	Pcc2	Persephonarchaea
1888995	A0A1J5TJA8_9EURY	4.8e-09	1.5e-12		0.0069	Marine Group III euryarchaeote CG-Epi1	Uncharacterized protein	Pcc1	Pontarchaea (MG-III)
1888999	A0A1J5TM85_9EURY	2.4e-08	5.8e-12			Marine Group III euryarchaeote CG-Epi5	Uncharacterized protein	Pcc1	Pontarchaea (MG-III)
1889001	A0A1J5TX43_9EURY	6.8e-11	3.6e-13		3.4e-06	Marine Group III euryarchaeote CG-Bathy1	Uncharacterized protein	Pcc1	Pontarchaea (MG-III)
1888996	A0A1J5U0S6_9EURY	1.7e-06	5.6e-11			Marine Group III euryarchaeote CG-Epi2	Uncharacterized protein	Pcc1	Pontarchaea (MG-III)
1888997	A0A1J5U4Z1_9EURY	6.4e-08	4.1e-11			Marine Group III euryarchaeote CG-Epi3	Uncharacterized protein	Pcc1	Pontarchaea (MG-III)
1889000	A0A1J5SPW6_9EURY				4.8e-06	Marine Group III euryarchaeote CG-Epi6	Uncharacterized protein	Pcc2	Pontarchaea (MG-III)
1888995	A0A1J5TQY5_9EURY				1.4e-05	Marine Group III euryarchaeote CG-Epi1	Uncharacterized protein	Pcc2	Pontarchaea (MG-III)
1889001	A0A1J5TV92_9EURY		0.00035	4.2e-05	6.7e-10	Marine Group III euryarchaeote CG-Bathy1	Uncharacterized protein	Pcc2	Pontarchaea (MG-III)
1888998	A0A1J5U445_9EURY				2.8e-05	Marine Group III euryarchaeote CG-Epi4	Uncharacterized protein	Pcc2	Pontarchaea (MG-III)
1888999	A0A1J5U9N6_9EURY				4.7e-06	Marine Group III euryarchaeote CG-Epi5	Uncharacterized protein	Pcc2	Pontarchaea (MG-III)
1888997	A0A1J5UFC9_9EURY				3.1e-07	Marine Group III euryarchaeote CG-Epi3	Uncharacterized protein	Pcc2	Pontarchaea (MG-III)
1888996	A0A1J5UCD0_9EURY		4.6e-06	3.1e-06	2.8e-12	Marine Group III euryarchaeote CG-Epi2	Uncharacterized protein	Pcc2a	Pontarchaea (MG-III)
1888996	A0A1J5TKN7_9EURY		1.3e-05	1.3e-05	2.6e-11	Marine Group III euryarchaeote CG-Epi2	Uncharacterized protein	Pcc2b	Pontarchaea (MG-III)
2287	A0A0E3K9C6_SULSF	1.7e-08	1.2e-12			Sulfolobus solfataricus (strain 98/2)	KEOPS complex Pcc1 subunit	Pcc1	Sulfolobales
2285	A0A0U2WSL2_9CREN	0.00018	2.0e-07			Sulfolobus acidocaldarius (NG05B_CO5_07/GG12-C01-09)	Uncharacterized protein	Pcc1	Sulfolobales
1891280	A0A1C8ZQT7_9CREN	1.5e-06	4.2e-09			Sulfolobus sp. A20	KEOPS complex Pcc1 subunit	Pcc1	Sulfolobales
43687	A4YCV6_METS5		0.0019			Metallosphaera sedula (strain ATCC 51363 / DSM 5348 / JCM 9185 / NBRC 15509 / TH2)	Uncharacterized protein	Pcc1	Sulfolobales
43080	C3N5R7_SULIA	2.1e-08	3.4e-12			Sulfolobus islandicus (strain M.14.25 / Kamchatka #1)	Uncharacterized protein	Pcc1	Sulfolobales
43080	C3NHB9_SULIN	2.0e-08	2.3e-12			Sulfolobus islandicus (strain Y.G.57.14 / Yellowstone #1)	Uncharacterized protein	Pcc1	Sulfolobales
43080	D2PC61_SULID	6.5e-08	1.1e-11			Sulfolobus islandicus (strain L.D.8.5 / Lassen #2)	Uncharacterized protein	Pcc1	Sulfolobales
563177	F4B8C1_ACIHW	0.00023	6.7e-08			Acidianus hospitalis (strain W1)	Uncharacterized protein	Pcc1	Sulfolobales
1006005	F4G1S2_METCR	0.00048	0.00024			Metallosphaera cuprina (strain Ar-4)	Uncharacterized protein	Pcc1	Sulfolobales
111955	F9VMY7_SULTO	3.8e-12	1.9e-09			Sulfolobus tokodaii (strain DSM 16993 / JCM 10545 / NBRC 100140 / 7)	Uncharacterized protein	Pcc1	Sulfolobales
671065	H2C6L2_9CREN	0.009	8.4e-05			Metallosphaera yellowstonensis MK1	Uncharacterized protein	Pcc1	Sulfolobales
1028566	M1IP15_9CREN	0.00018	2.0e-07			Sulfolobus acidocaldarius N8	Uncharacterized protein	Pcc1	Sulfolobales
1028567	M1JAQ8_9CREN	0.00018	2.0e-07			Sulfolobus acidocaldarius Ron12/I	Uncharacterized protein	Pcc1	Sulfolobales
1435377	V9S4P4_9CREN	0.00018	2.0e-07			Sulfolobus acidocaldarius SUSAZ	Uncharacterized protein	Pcc1	Sulfolobales
1326980	W7L6P3_9CREN	2.7e-06	4.9e-09			Sulfolobales archaeon AZ1	Uncharacterized protein	Pcc1	Sulfolobales
1160895	A0A031LMT6_9CREN			7.1e-16	3.0e-12	Candidatus Acidianus copahuensis	Uncharacterized protein	Pcc2	Sulfolobales
2287	A0A0E3JTT7_SULSF			6.9e-12	2.4e-12	Sulfolobus solfataricus (strain 98/2)	Uncharacterized protein	Pcc2	Sulfolobales
1326980	A0A0F2LMT9_9CREN			1.6e-13	9.4e-11	Sulfolobales archaeon AZ1	Uncharacterized protein	Pcc2	Sulfolobales
43687	A0A0K1SX09_9CREN			5.2e-25	8.4e-16	Metallosphaera sedula SARC-M1	Uncharacterized protein	Pcc2	Sulfolobales
2285	A0A0U3FNU1_9CREN		0.00054	7.0e-17	3.5e-13	Sulfolobus acidocaldarius (NG05B_CO5_07/GG12-C01-09)	Uncharacterized protein	Pcc2	Sulfolobales
2287	A0A157SXJ1_SULSF			4.3e-12	1.1e-12	Sulfolobus solfataricus P1	Uncharacterized protein	Pcc2	Sulfolobales
1891280	A0A1C8ZRU5_9CREN			2.8e-12	6.4e-13	Sulfolobus sp. A20	Uncharacterized protein	Pcc2	Sulfolobales
282676	A0A1W6K1K3_9CREN			9.8e-14	8.5e-10	Acidianus manzaensis	Uncharacterized protein	Pcc2	Sulfolobales
43687	A4YHX1_METS5			9.9e-25	6.1e-16	Metallosphaera sedula (strain ATCC 51363 / DSM 5348 / JCM 9185 / NBRC 15509 / TH2)	Uncharacterized protein	Pcc2	Sulfolobales
43080	C3MZG2_SULIA			3.2e-15	1.1e-14	Sulfolobus islandicus (strain M.14.25 / Kamchatka #1)	Uncharacterized protein	Pcc2	Sulfolobales
563177	F4B3R9_ACIHW			2.9e-15	6.0e-11	Acidianus hospitalis (strain W1)	Uncharacterized protein	Pcc2	Sulfolobales
1006005	F4FZS9_METCR			3.8e-15	1.2e-11	Metallosphaera cuprina (strain Ar-4)	Uncharacterized protein	Pcc2	Sulfolobales
671065	H2C9K7_9CREN			8.3e-19	1.5e-16	Metallosphaera yellowstonensis MK1	Uncharacterized protein	Pcc2	Sulfolobales
1028566	M1IS18_9CREN		0.00054	7.0e-17	3.5e-13	Sulfolobus acidocaldarius N8	Uncharacterized protein	Pcc2	Sulfolobales
1028567	M1IYV2_9CREN		0.00054	7.0e-17	3.5e-13	Sulfolobus acidocaldarius Ron12/I	Uncharacterized protein	Pcc2	Sulfolobales
1241935	M9UEV3_SULIS			3.2e-15	1.1e-14	Sulfolobus islandicus LAL14/1	Uncharacterized protein	Pcc2	Sulfolobales
1435377	V9S6H4_9CREN		0.0015	1.4e-17	2.0e-13	Sulfolobus acidocaldarius SUSAZ	Uncharacterized protein	Pcc2	Sulfolobales
1326980	W7KYG1_9CREN			8.7e-15	7.2e-12	Sulfolobales archaeon AZ1	Uncharacterized protein	Pcc2	Sulfolobales
1839936	A0A1F2P4V4_9EURY	7.0e-19	5.4e-22		4.4e-05	Candidatus Syntrophoarchaeum butanivorans	Transcription factor Pcc1	Pcc1	Syntropharchaeales _&_ ANME-1
1838285	A0A1F2PBS6_9EURY	6.6e-16	3.1e-20		0.00032	Candidatus Syntrophoarchaeum caldarius	Transcription factor Pcc1	Pcc1	Syntropharchaeales _&_ ANME-1
2011131	A0A257AR75_9EURY	8.8e-10	2.6e-10			ANME-1 cluster archaeon ex4572_4	Uncharacterized protein	Pcc1	Syntropharchaeales _&_ ANME-1
1838285	A0A1F2P8H3_9EURY			0.00039	1.3e-07	Candidatus Syntrophoarchaeum caldarius	Uncharacterized protein	Pcc2	Syntropharchaeales _&_ ANME-1
1697135	A0A1B1T9I7_9EURY	3.5e-06	1.8e-10			uncultured Candidatus Thalassoarchaea euryarchaeote	Uncharacterized protein	Pcc1	Thalassoarchaea
1697135	A0A1B1TET9_9EURY			0.00015	2.6e-08	uncultured Candidatus Thalassoarchaea euryarchaeote	Uncharacterized protein	Pcc2	Thalassoarchaea
2007299	A0A2A5VGN7_9EURY			1.5e-05	6.0e-11	Marine Group II euryarchaeote MED-G38	Uncharacterized protein	Pcc2	Thalassoarchaea
2007296	A0A2A5VK70_9EURY			0.0056	4.6e-09	Marine Group II euryarchaeote MED-G35	Uncharacterized protein	Pcc2	Thalassoarchaea
1459636	A0A075MVT0_9ARCH	9.2e-21	4.1e-16		1.4e-05	Candidatus Nitrososphaera evergladensis SR1	Uncharacterized protein	Pcc1	Thaumarchaeota
1502293	A0A081RMN8_9ARCH	1.9e-15	3.3e-16		3.8e-05	Marine Group I thaumarchaeote SCGC AAA799-N04	Transcription factor Pcc1 protein	Pcc1	Thaumarchaeota
1502292	A0A081S3N9_9ARCH	1.9e-15	3.3e-16		3.8e-05	Marine Group I thaumarchaeote SCGC AAA799-E16	Transcription factor Pcc1 protein	Pcc1	Thaumarchaeota
1502294	A0A087RPG2_9ARCH	1.5e-13	6.6e-16		0.00023	Marine Group I thaumarchaeote SCGC AAA799-O18	Transcription factor Pcc1 protein	Pcc1	Thaumarchaeota
1502291	A0A087RUB1_9ARCH	1.9e-15	3.3e-16		3.8e-05	Marine Group I thaumarchaeote SCGC AAA799-D11	Transcription factor Pcc1 protein	Pcc1	Thaumarchaeota
1503183	A0A087S0B3_9ARCH	1.9e-15	3.3e-16		3.8e-05	Marine Group I thaumarchaeote SCGC RSA3	Transcription factor Pcc1 protein	Pcc1	Thaumarchaeota
1502289	A0A087S827_9ARCH	1.9e-15	3.3e-16		3.8e-05	Marine Group I thaumarchaeote SCGC AAA799-B03	Transcription factor Pcc1 protein	Pcc1	Thaumarchaeota
1410606	A0A0A7V242_9ARCH	1.9e-13	6.8e-15		0.0011	Candidatus Nitrosopelagicus brevis	Transcription factor Pcc1	Pcc1	Thaumarchaeota
1582439	A0A0C5CD55_9ARCH	1.9e-16	3.5e-17	0.0056	3.5e-06	Candidatus Nitrosopumilus piranensis	Uncharacterized protein	Pcc1	Thaumarchaeota
1580092	A0A0D5C4V4_9ARCH	3.3e-14	8.0e-14		0.0047	Candidatus Nitrosopumilus adriaticus	Uncharacterized protein	Pcc1	Thaumarchaeota
1353260	A0A0N9YW37_9ARCH	1.3e-05				Candidatus Nitrocosmicus oleophilus	Uncharacterized protein	Pcc1	Thaumarchaeota
1640512	A0A0T5ZGT2_9ARCH	4.8e-13	2.2e-15		6.8e-06	Thaumarchaeota archaeon CSP1-1	Uncharacterized protein	Pcc1	Thaumarchaeota
1078905	A0A128A1C2_9ARCH	1.4e-15	2.2e-16			Candidatus Nitrosotalea devanaterra	Uncharacterized protein	Pcc1	Thaumarchaeota
1802371	A0A1G3XRZ5_9ARCH	4.5e-07	3.8e-11			Thaumarchaeota archaeon RBG_16_49_8	Uncharacterized protein	Pcc1	Thaumarchaeota
1805393	A0A1Q7CTM6_9ARCH	2.5e-15	5.4e-17		0.001	Thaumarchaeota archaeon 13_1_40CM_38_12	Uncharacterized protein	Pcc1	Thaumarchaeota
1805396	A0A1Q7F8A7_9ARCH	1.0e-15	6.6e-15		0.00018	Thaumarchaeota archaeon 13_1_40CM_4_48_7	Uncharacterized protein	Pcc1	Thaumarchaeota
1805394	A0A1Q7G3M9_9ARCH	2.5e-15	5.4e-17		0.001	Thaumarchaeota archaeon 13_1_40CM_4_38_7	Uncharacterized protein	Pcc1	Thaumarchaeota
1805392	A0A1Q7KGN7_9ARCH	1.0e-15	6.6e-15		0.00018	Thaumarchaeota archaeon 13_1_40CM_3_50_5	Uncharacterized protein	Pcc1	Thaumarchaeota
1805390	A0A1Q7KV27_9ARCH	2.5e-15	5.4e-17		0.001	Thaumarchaeota archaeon 13_1_40CM_3_38_6	Uncharacterized protein	Pcc1	Thaumarchaeota
1805385	A0A1Q7NDM5_9ARCH	2.9e-14	6.4e-16			Thaumarchaeota archaeon 13_1_40CM_2_39_13_1	Uncharacterized protein	Pcc1	Thaumarchaeota
1805388	A0A1Q7NR28_9ARCH	2.5e-15	5.4e-17		0.001	Thaumarchaeota archaeon 13_1_40CM_2_39_7	Uncharacterized protein	Pcc1	Thaumarchaeota
1805383	A0A1Q7XCL5_9ARCH	2.9e-14	6.4e-16			Thaumarchaeota archaeon 13_1_20CM_2_39_20	Uncharacterized protein	Pcc1	Thaumarchaeota
2012532	A0A257ATD1_9ARCH	5.7e-13	1.4e-18			Thaumarchaeota archaeon ex4484_121	Uncharacterized protein	Pcc1	Thaumarchaeota
2026795	A0A2A3T4M7_9ARCH	6.1e-17	6.6e-16		9.0e-05	Thaumarchaeota archaeon NORP47	Uncharacterized protein	Pcc1	Thaumarchaeota
2026795	A0A2E2J5P0_9ARCH	9.3e-14	1.1e-14		3.0e-05	Thaumarchaeota archaeon SAT71	Uncharacterized protein	Pcc1	Thaumarchaeota
2026795	A0A2E3KG52_9ARCH	7.9e-13	2.9e-15			Thaumarchaeota archaeon SP139	Uncharacterized protein	Pcc1	Thaumarchaeota
2026795	A0A2E4JR91_9ARCH	4.3e-12	7.6e-14		0.00023	Thaumarchaeota archaeon SAT137	Uncharacterized protein	Pcc1	Thaumarchaeota
2026808	A0A2E7RRH1_9ARCH	1.9e-08	1.6e-10			Candidatus Nitrosopelagicus sp.	Uncharacterized protein	Pcc1	Thaumarchaeota
2026795	A0A2G4J0V3_9ARCH	1.3e-15	2.1e-15		0.00013	Thaumarchaeota archaeon Baikal-G2	Uncharacterized protein	Pcc1	Thaumarchaeota
2026886	A0A2G4JFQ3_9ARCH	7.8e-16	4.8e-16		0.0036	Candidatus Nitrosoarchaeum sp.	Uncharacterized protein	Pcc1	Thaumarchaeota
886738	F3KM95_9ARCH	3.1e-14	4.2e-16	0.0073	1.1e-05	Candidatus Nitrosoarchaeum limnia SFB1	Uncharacterized protein	Pcc1	Thaumarchaeota
1001994	F9CV56_9ARCH	5.4e-14	1.5e-14			Candidatus Nitrosoarchaeum koreensis MY1	Uncharacterized protein	Pcc1	Thaumarchaeota
859350	H1EXG3_9ARCH	1.8e-17	8.6e-15		6.2e-05	Candidatus Nitrosopumilus salaria BD31	Uncharacterized protein	Pcc1	Thaumarchaeota
1229908	K0B5X2_9ARCH	5.1e-16	9.9e-17		1.6e-05	Candidatus Nitrosopumilus koreensis AR1	Uncharacterized protein	Pcc1	Thaumarchaeota
1229909	K0BB02_9ARCH	2.2e-16	2.5e-15		8.5e-05	Candidatus Nitrosopumilus sediminis	Uncharacterized protein	Pcc1	Thaumarchaeota
859192	S2ESQ3_9ARCH	1.0e-14	1.7e-16	0.0092	1.1e-05	Candidatus Nitrosoarchaeum limnia BG20	Uncharacterized protein	Pcc1	Thaumarchaeota
1407055	V6ART0_9ARCH	8.8e-17	5.9e-18	6.3e-05	5.7e-08	Thaumarchaeota archaeon N4	Uncharacterized protein	Pcc1	Thaumarchaeota
1459636	A0A075MQK6_9ARCH			3.8e-15	2.6e-10	Candidatus Nitrososphaera evergladensis SR1	Transcription factor Pcc1	Pcc2	Thaumarchaeota
1502293	A0A081RLG5_9ARCH		0.0078	5.6e-17	1.0e-15	Marine Group I thaumarchaeote SCGC AAA799-N04	Transcription factor Pcc1 protein	Pcc2	Thaumarchaeota
1502292	A0A081S422_9ARCH		0.0078	5.6e-17	1.0e-15	Marine Group I thaumarchaeote SCGC AAA799-E16	Transcription factor Pcc1 protein	Pcc2	Thaumarchaeota
1502291	A0A087RP30_9ARCH		0.0078	5.6e-17	1.0e-15	Marine Group I thaumarchaeote SCGC AAA799-D11	Transcription factor Pcc1 protein	Pcc2	Thaumarchaeota
1503183	A0A087RSH8_9ARCH		0.0078	5.6e-17	1.0e-15	Marine Group I thaumarchaeote SCGC RSA3	Transcription factor Pcc1 protein	Pcc2	Thaumarchaeota
1410606	A0A0A7V7Z8_9ARCH		0.006	7.8e-14	6.5e-14	Candidatus Nitrosopelagicus brevis	Transcription factor Pcc1	Pcc2	Thaumarchaeota
1582439	A0A0C5CDS5_9ARCH			4.2e-18	2.7e-16	Candidatus Nitrosopumilus piranensis	Uncharacterized protein	Pcc2	Thaumarchaeota
1580092	A0A0D5BZU7_9ARCH			5.2e-17	1.1e-14	Candidatus Nitrosopumilus adriaticus	Uncharacterized protein	Pcc2	Thaumarchaeota
1353260	A0A0N9Z3D2_9ARCH	0.0011	2.7e-05	2.6e-11	8.8e-12	Candidatus Nitrocosmicus oleophilus	Uncharacterized protein	Pcc2	Thaumarchaeota
1640512	A0A0T5ZFK7_9ARCH			3.2e-13	1.6e-11	Thaumarchaeota archaeon CSP1-1	Uncharacterized protein	Pcc2	Thaumarchaeota
1078905	A0A128A5D7_9ARCH			9.5e-15	4.4e-13	Candidatus Nitrosotalea devanaterra	Uncharacterized protein	Pcc2	Thaumarchaeota
1802371	A0A1G3XVC0_9ARCH			5.0e-12	2.6e-11	Thaumarchaeota archaeon RBG_16_49_8	Uncharacterized protein	Pcc2	Thaumarchaeota
1805393	A0A1Q7CX56_9ARCH			1.0e-14	1.7e-13	Thaumarchaeota archaeon 13_1_40CM_38_12	Uncharacterized protein	Pcc2	Thaumarchaeota
1805396	A0A1Q7F633_9ARCH			3.5e-11	2.5e-08	Thaumarchaeota archaeon 13_1_40CM_4_48_7	Uncharacterized protein	Pcc2	Thaumarchaeota
1805054	A0A1Q7FGQ0_9ARCH			1.5e-11	1.4e-08	Candidatus Nitrososphaera sp. 13_1_40CM_48_12	Uncharacterized protein	Pcc2	Thaumarchaeota
1805394	A0A1Q7GBR3_9ARCH			1.0e-14	1.7e-13	Thaumarchaeota archaeon 13_1_40CM_4_38_7	Uncharacterized protein	Pcc2	Thaumarchaeota
1805392	A0A1Q7K9X6_9ARCH			3.5e-11	2.5e-08	Thaumarchaeota archaeon 13_1_40CM_3_50_5	Uncharacterized protein	Pcc2	Thaumarchaeota
1805390	A0A1Q7KUG7_9ARCH			1.0e-14	1.7e-13	Thaumarchaeota archaeon 13_1_40CM_3_38_6	Uncharacterized protein	Pcc2	Thaumarchaeota
1805386	A0A1Q7NYF0_9ARCH			1.7e-14	8.1e-13	Thaumarchaeota archaeon 13_1_40CM_2_39_13_2	Uncharacterized protein	Pcc2	Thaumarchaeota
1805387	A0A1Q7PM31_9ARCH			1.0e-14	1.7e-13	Thaumarchaeota archaeon 13_1_40CM_2_39_4	Uncharacterized protein	Pcc2	Thaumarchaeota
1805383	A0A1Q7XCA4_9ARCH			1.7e-14	8.1e-13	Thaumarchaeota archaeon 13_1_20CM_2_39_20	Uncharacterized protein	Pcc2	Thaumarchaeota
2012532	A0A257ARP6_9ARCH		0.00055	6.9e-14	9.7e-12	Thaumarchaeota archaeon ex4484_121	Uncharacterized protein	Pcc2	Thaumarchaeota
2026795	A0A2A3T8X4_9ARCH		0.0043	2.3e-19	1.0e-17	Thaumarchaeota archaeon NORP47	Uncharacterized protein	Pcc2	Thaumarchaeota
2026795	A0A2D6V6L8_9ARCH			7.7e-09	4.8e-10	Thaumarchaeota archaeon ARS1020	Uncharacterized protein	Pcc2	Thaumarchaeota
2026795	A0A2D8MMK9_9ARCH		5.0e-05	1.5e-14	2.3e-15	Thaumarchaeota archaeon EAC691	Uncharacterized protein	Pcc2	Thaumarchaeota
2026795	A0A2E0QH47_9ARCH			7.0e-17	4.9e-15	Thaumarchaeota archaeon NAT229	Uncharacterized protein	Pcc2	Thaumarchaeota
2026795	A0A2E2J5N2_9ARCH		0.007	2.1e-17	5.9e-16	Thaumarchaeota archaeon SAT71	Uncharacterized protein	Pcc2	Thaumarchaeota
2026795	A0A2E3KGB1_9ARCH			8.7e-16	4.0e-14	Thaumarchaeota archaeon SP139	Uncharacterized protein	Pcc2	Thaumarchaeota
2026795	A0A2E4HNZ7_9ARCH			3.4e-11	5.0e-12	Thaumarchaeota archaeon SAT139	Uncharacterized protein	Pcc2	Thaumarchaeota
2026795	A0A2E5KFW8_9ARCH	0.0094	4.9e-06	5.7e-14	1.7e-14	Thaumarchaeota archaeon SP3992	Uncharacterized protein	Pcc2	Thaumarchaeota
2026808	A0A2E7RRP7_9ARCH		0.001	1.0e-14	3.2e-14	Candidatus Nitrosopelagicus sp.	Uncharacterized protein	Pcc2	Thaumarchaeota
2026795	A0A2E9NYS3_9ARCH			4.4e-18	5.1e-16	Thaumarchaeota archaeon NP142	Uncharacterized protein	Pcc2	Thaumarchaeota
2026795	A0A2G4J1K8_9ARCH		0.007	2.0e-18	1.8e-16	Thaumarchaeota archaeon Baikal-G2	Uncharacterized protein	Pcc2	Thaumarchaeota
2026886	A0A2G4JCP9_9ARCH			3.3e-17	9.8e-15	Candidatus Nitrosoarchaeum sp.	Uncharacterized protein	Pcc2	Thaumarchaeota
886738	F3KNC1_9ARCH			1.6e-16	1.5e-14	Candidatus Nitrosoarchaeum limnia SFB1	Uncharacterized protein	Pcc2	Thaumarchaeota
1001994	F9CY17_9ARCH			4.2e-12	1.2e-10	Candidatus Nitrosoarchaeum koreensis MY1	Uncharacterized protein	Pcc2	Thaumarchaeota
859350	I3D5I3_9ARCH			2.2e-18	4.3e-16	Candidatus Nitrosopumilus salaria BD31	Uncharacterized protein	Pcc2	Thaumarchaeota
1229908	K0B967_9ARCH			3.0e-16	4.0e-15	Candidatus Nitrosopumilus koreensis AR1	Uncharacterized protein	Pcc2	Thaumarchaeota
1229909	K0BB90_9ARCH			1.2e-17	4.7e-15	Candidatus Nitrosopumilus sediminis	Uncharacterized protein	Pcc2	Thaumarchaeota
859192	S2DZH8_9ARCH			1.7e-16	5.8e-15	Candidatus Nitrosoarchaeum limnia BG20	Uncharacterized protein	Pcc2	Thaumarchaeota
1407055	V6AUK9_9ARCH		0.0023	1.1e-16	2.1e-16	Thaumarchaeota archaeon N4	Uncharacterized protein	Pcc2	Thaumarchaeota
1803814	A0A151EYI4_9EURY	2.9e-12	6.1e-13			Theionarchaea archaeon DG-70-1	Uncharacterized protein	Pcc1	Theionarchaea
1803813	A0A151F1Q7_9EURY	7.0e-10	1.2e-12			Theionarchaea archaeon DG-70	Uncharacterized protein	Pcc1	Theionarchaea
1343739	A0A075LRX0_9EURY	5.7e-24	8.2e-24		5.1e-08	Palaeococcus pacificus DY20341	Uncharacterized protein	Pcc1	Thermococci
1505907	A0A097QUD3_9EURY	7.3e-24	7.5e-23		1.7e-07	Thermococcus eurythermalis	Uncharacterized protein	Pcc1	Thermococci
1591054	A0A0N8NY86_9EURY	7.8e-24	2.6e-23		3.4e-06	Thermococcus sp. EP1	Uncharacterized protein	Pcc1	Thermococci
277988	A0A0Q2XNV5_9EURY	7.7e-23	5.0e-23		9.8e-06	Thermococcus thioreducens	KEOPS complex subunit Pcc1	Pcc1	Thermococci
55802	A0A0S1X8T7_9EURY	1.9e-24	1.9e-24	0.0023	4.3e-10	Thermococcus barophilus	Uncharacterized protein	Pcc1	Thermococci
1674923	A0A0U3S9L8_9EURY	1.9e-24	1.9e-24	0.007	7.3e-09	Thermococcus sp. 2319x1	Uncharacterized protein	Pcc1	Thermococci
1432656	A0A0X1KHS7_9EURY	4.4e-25	3.6e-24		1.1e-07	Thermococcus guaymasensis DSM 11113	Uncharacterized protein	Pcc1	Thermococci
227598	A0A100XY20_9EURY	3.5e-23	3.4e-23		6.5e-06	Thermococcus celericrescens	Uncharacterized protein	Pcc1	Thermococci
1635283	A0A101DKX8_9EURY	1.6e-23	4.9e-23		2.2e-07	Thermococcales archaeon 44_46	KEOPS complex Pcc1-like subunit	Pcc1	Thermococci
172049	A0A101EKW9_9EURY	1.5e-24	2.8e-23		1.6e-06	Thermococcus sibiricus	Uncharacterized protein	Pcc1	Thermococci
1641381	A0A124FHH8_9EURY	2.3e-08	5.2e-08			Thermococcus sp. 40_45	Uncharacterized protein (Fragment)	Pcc1	Thermococci
1609559	A0A127BAC2_9EURY	1.3e-23	1.3e-22	0.0029	7.7e-09	Pyrococcus kukulkanii	Uncharacterized protein	Pcc1	Thermococci
53952	A0A142CTE7_9EURY	2.1e-23	2.2e-23		2.0e-06	Thermococcus peptonophilus	Uncharacterized protein	Pcc1	Thermococci
54262	A0A160VPU2_9EURY	1.9e-24	2.9e-22	0.002	1.1e-08	Thermococcus chitonophagus	Uncharacterized protein	Pcc1	Thermococci
1712654	A0A172WIQ8_9EURY	3.2e-22	4.2e-22		5.6e-05	Thermococcus piezophilus	Uncharacterized protein	Pcc1	Thermococci
2008440	A0A1Z2TLI0_9EURY	2.0e-23	1.3e-23		2.6e-06	Thermococcus sp. 5-4	Uncharacterized protein	Pcc1	Thermococci
2264	A0A218P471_THECE	2.5e-22	8.2e-22		0.00012	Thermococcus celer	Uncharacterized protein	Pcc1	Thermococci
71998	A0A218P807_9EURY	5.8e-23	1.1e-22		4.5e-06	Thermococcus pacificus	Uncharacterized protein	Pcc1	Thermococci
122420	A0A218PD72_9EURY	5.7e-23	7.1e-22		0.00025	Thermococcus sp. P6	Uncharacterized protein	Pcc1	Thermococci
342948	B6YTZ5_THEON	1.0e-22	1.9e-22		0.00025	Thermococcus onnurineus (strain NA1)	Uncharacterized protein	Pcc1	Thermococci
246969	B7R1G6_9EURY	9.5e-22	1.6e-21		3.0e-05	Thermococcus sp. AM4	Uncharacterized protein	Pcc1	Thermococci
187878	C5A6Y7_THEGJ	4.1e-22	8.5e-22		8.5e-05	Thermococcus gammatolerans (strain DSM 15229 / JCM 11827 / EJ3)	Uncharacterized protein	Pcc1	Thermococci
172049	C6A449_THESM	1.8e-25	3.4e-24		3.8e-07	Thermococcus sibiricus (strain MM 739 / DSM 12597)	Uncharacterized protein	Pcc1	Thermococci
55802	F0LHR1_THEBM	4.6e-24	1.9e-24	0.0033	7.9e-10	Thermococcus barophilus (strain DSM 11836 / MP)	Uncharacterized protein	Pcc1	Thermococci
33866	F4HKK1_PYRSN	2.3e-24	4.1e-23		7.5e-09	Pyrococcus sp. (strain NA2)	Uncharacterized protein	Pcc1	Thermococci
1008460	F8AI26_PYRYC	8.0e-23	1.0e-20		5.9e-07	Pyrococcus yayanosii (strain CH1 / JCM 16557)	Uncharacterized protein	Pcc1	Thermococci
35749	G0HMP9_THES4	7.4e-22	5.4e-21		1.4e-05	Thermococcus sp. (strain CGMCC 1.5172 / 4557)	KEOPS complex Pcc1-like subunit	Pcc1	Thermococci
2265	H3ZKA9_THELN	1.4e-23	7.4e-23		1.6e-07	Thermococcus litoralis (strain ATCC 51850 / DSM 5473 / JCM 8560 / NS-C)	Uncharacterized protein	Pcc1	Thermococci
1183377	I3RBN2_9EURY	5.3e-22	2.2e-21		1.2e-07	Pyrococcus sp. ST04	Uncharacterized protein	Pcc1	Thermococci
163003	I3ZRV9_9EURY	1.5e-23	7.3e-23		2.1e-05	Thermococcus cleftensis	Putative KEOPS complex Pcc1-like subunit	Pcc1	Thermococci
1185654	I6URN7_9EURY	3.7e-25	2.1e-24	0.00074	2.4e-09	Pyrococcus furiosus COM1	KEOPS complex Pcc1-like subunit	Pcc1	Thermococci
29292	PCC1_PYRAB	3.2e-27	2.2e-23	0.0075	1.3e-08	Pyrococcus abyssi (strain GE5 / Orsay)	KEOPS complex subunit Pcc1	Pcc1	Thermococci
311400	Q5JF86_THEKO	4.7e-24	4.9e-24		6.2e-06	Thermococcus kodakarensis (strain ATCC BAA-918 / JCM 12380 / KOD1)	Uncharacterized protein	Pcc1	Thermococci
2261	Q8TZI1_PYRFU	3.7e-25	2.1e-24	0.00074	2.4e-09	Pyrococcus furiosus (strain ATCC 43587 / DSM 3638 / JCM 8422 / Vc1)	Uncharacterized protein	Pcc1	Thermococci
582419	W0I4J0_9EURY	4.3e-24	3.0e-24	0.0035	1.3e-09	Thermococcus paralvinellae	Uncharacterized protein	Pcc1	Thermococci
195522	W8P378_9EURY	2.0e-22	4.0e-22		3.6e-05	Thermococcus nautili	Uncharacterized protein conserved in archaea	Pcc1	Thermococci
1343739	A0A075LX90_9EURY			3.4e-20	4.4e-15	Palaeococcus pacificus DY20341	Uncharacterized protein	Pcc2	Thermococci
1505907	A0A097QVR9_9EURY			1.1e-20	1.6e-15	Thermococcus eurythermalis	KEOPS complex subunit	Pcc2	Thermococci
1591054	A0A0P8XB75_9EURY			2.2e-21	4.3e-17	Thermococcus sp. EP1	KEOPS complex subunit	Pcc2	Thermococci
277988	A0A0Q2MTE9_9EURY			9.3e-21	4.2e-15	Thermococcus thioreducens	KEOPS complex subunit	Pcc2	Thermococci
55802	A0A0S1XBA2_9EURY			2.9e-21	5.0e-17	Thermococcus barophilus	Uncharacterized protein	Pcc2	Thermococci
1674923	A0A0U3S7C5_9EURY			3.5e-21	1.9e-16	Thermococcus sp. 2319x1	Uncharacterized protein	Pcc2	Thermococci
1432656	A0A0X1KLN8_9EURY			4.1e-19	1.9e-15	Thermococcus guaymasensis DSM 11113	KEOPS complex subunit	Pcc2	Thermococci
227598	A0A100XWH7_9EURY			1.4e-19	6.1e-15	Thermococcus celericrescens	KEOPS complex subunit	Pcc2	Thermococci
172049	A0A101ELW8_9EURY			1.9e-21	4.6e-17	Thermococcus sibiricus	Uncharacterized protein	Pcc2	Thermococci
1641381	A0A117L6G4_9EURY			1.9e-21	4.6e-17	Thermococcus sp. 40_45	Uncharacterized protein	Pcc2	Thermococci
1609559	A0A127BA42_9EURY			1.6e-18	5.4e-13	Pyrococcus kukulkanii	KEOPS complex subunit	Pcc2	Thermococci
53952	A0A142CWS7_9EURY			1.4e-21	1.9e-15	Thermococcus peptonophilus	KEOPS complex subunit	Pcc2	Thermococci
54262	A0A160VQ51_9EURY			1.4e-18	4.3e-13	Thermococcus chitonophagus	Uncharacterized protein	Pcc2	Thermococci
1712654	A0A172WII4_9EURY			7.4e-21	4.4e-17	Thermococcus piezophilus	KEOPS complex subunit	Pcc2	Thermococci
2008440	A0A1Z2TLM3_9EURY			2.8e-21	3.9e-16	Thermococcus sp. 5-4	KEOPS complex subunit	Pcc2	Thermococci
2264	A0A218P0Q5_THECE			3.1e-21	6.0e-16	Thermococcus celer	KEOPS complex subunit	Pcc2	Thermococci
71998	A0A218P844_9EURY			6.0e-17	1.0e-11	Thermococcus pacificus	KEOPS complex subunit	Pcc2	Thermococci
122420	A0A218PD43_9EURY			9.8e-22	1.3e-16	Thermococcus sp. P6	KEOPS complex subunit	Pcc2	Thermococci
342948	B6YU64_THEON			7.8e-21	9.3e-16	Thermococcus onnurineus (strain NA1)	Uncharacterized protein	Pcc2	Thermococci
246969	B7R0C4_9EURY			1.6e-19	6.1e-15	Thermococcus sp. AM4	Uncharacterized protein	Pcc2	Thermococci
187878	C5A553_THEGJ			1.6e-19	1.0e-15	Thermococcus gammatolerans (strain DSM 15229 / JCM 11827 / EJ3)	Uncharacterized protein	Pcc2	Thermococci
172049	C6A3X7_THESM			5.1e-21	4.5e-17	Thermococcus sibiricus (strain MM 739 / DSM 12597)	Uncharacterized protein	Pcc2	Thermococci
55802	F0LM27_THEBM			2.3e-21	4.1e-17	Thermococcus barophilus (strain DSM 11836 / MP)	Uncharacterized protein	Pcc2	Thermococci
33866	F4HL06_PYRSN			1.8e-17	6.6e-12	Pyrococcus sp. (strain NA2)	Uncharacterized protein	Pcc2	Thermococci
1008460	F8AGG5_PYRYC			4.2e-20	1.0e-15	Pyrococcus yayanosii (strain CH1 / JCM 16557)	Uncharacterized protein	Pcc2	Thermococci
35749	G0HM99_THES4			2.8e-19	1.7e-14	Thermococcus sp. (strain CGMCC 1.5172 / 4557)	Uncharacterized protein	Pcc2	Thermococci
2265	H3ZP23_THELN			5.0e-22	5.3e-17	Thermococcus litoralis (strain ATCC 51850 / DSM 5473 / JCM 8560 / NS-C)	KEOPS complex subunit	Pcc2	Thermococci
1183377	I3RBX7_9EURY			2.3e-18	7.4e-13	Pyrococcus sp. ST04	Putative KEOPS complex subunit	Pcc2	Thermococci
163003	I3ZRP2_9EURY			5.8e-21	2.7e-16	Thermococcus cleftensis	Uncharacterized protein	Pcc2	Thermococci
1185654	I6URK5_9EURY			3.1e-17	1.9e-12	Pyrococcus furiosus COM1	Uncharacterized protein	Pcc2	Thermococci
311400	Q5JGM5_THEKO			3.0e-21	5.9e-15	Thermococcus kodakarensis (strain ATCC BAA-918 / JCM 12380 / KOD1)	Uncharacterized protein	Pcc2	Thermococci
29292	t_NC_000868_61344_61592					Pyrococcus abyssi GE5	-	Pcc2	Thermococci	pairwise global alignment against Pcc1 (TK0642) or Pcc2 (TK1253) shows this is a Pcc2 ortholog
2261	t_NC_003413_1894825_1894577					Pyrococcus furiosus DSM3638	-	Pcc2	Thermococci	pairwise global alignment against Pcc1 (TK0642) or Pcc2 (TK1253) shows this is a Pcc2 ortholog
582419	W0I2N8_9EURY			1.1e-21	2.6e-17	Thermococcus paralvinellae	Uncharacterized protein	Pcc2	Thermococci
195522	W8P3V7_9EURY			5.5e-20	2.8e-15	Thermococcus nautili	Uncharacterized protein	Pcc2	Thermococci
1293648	A0A0D8DLL4_9EURY	0.0098	7.1e-10			Acidiplasma sp. MBA-1	Uncharacterized protein	Pcc1	Thermoplasmatales
507754	A0A0P9ET31_9EURY	0.0098	7.1e-10			Acidiplasma aeolicum	Uncharacterized protein	Pcc1	Thermoplasmatales
312540	A0A0Q0RMQ2_9EURY	0.0098	7.1e-10			Acidiplasma cupricumulans	Uncharacterized protein	Pcc1	Thermoplasmatales
1673428	A0A1N5UQ95_9EURY		1.8e-06			Cuniculiplasma divulgatum	N6-threonylcarbamoyl-adenosine(37)-tRNA synthase dimerization module Pcc1	Pcc1	Thermoplasmatales
74969	A0A1V0N561_9EURY	0.001	1.0e-09			Ferroplasma acidiphilum	Uncharacterized protein	Pcc1	Thermoplasmatales
1122961	A0A1W2G4H7_9EURY		6.7e-05			Picrophilus oshimae DSM 9789	KEOPS complex subunit Pcc1	Pcc1	Thermoplasmatales
1961135	A0A218ZLY2_9EURY		9.9e-06			Cuniculiplasma sp. C_DKE	Uncharacterized protein	Pcc1	Thermoplasmatales
82076	Q6L0B0_PICTO		8.9e-05			Picrophilus torridus (strain ATCC 700027 / DSM 9790 / JCM 10055 / NBRC 100828)	Uncharacterized protein	Pcc1	Thermoplasmatales
50339	Q979C5_THEVO		2.4e-07			Thermoplasma volcanium (strain ATCC 51530 / DSM 4299 / JCM 9571 / NBRC 15438 / GSS1)	TVG1277807 protein	Pcc1	Thermoplasmatales
333146	S0ANC3_FERAC	0.001	1.0e-09			Ferroplasma acidarmanus fer1	Uncharacterized protein	Pcc1	Thermoplasmatales
667135	T0M5Z4_9EURY	0.0036	6.4e-09			Thermoplasmatales archaeon A-plasma	Uncharacterized protein	Pcc1	Thermoplasmatales
261388	T0MAK5_9EURY	0.0056	2.6e-09			Ferroplasma sp. Type II	Uncharacterized protein	Pcc1	Thermoplasmatales
667137	T0N0F0_9EURY		0.0093			Thermoplasmatales archaeon E-plasma	Uncharacterized protein	Pcc1	Thermoplasmatales
1293648	A0A0D8DLK0_9EURY			0.0038	2.1e-07	Acidiplasma sp. MBA-1	Uncharacterized protein	Pcc2	Thermoplasmatales
507754	A0A0Q0WEI2_9EURY				4.4e-07	Acidiplasma aeolicum	Uncharacterized protein	Pcc2	Thermoplasmatales
74969	A0A1V0N2K8_9EURY			0.0023	1.4e-05	Ferroplasma acidiphilum	Uncharacterized protein	Pcc2	Thermoplasmatales
1122961	A0A1W2G2W9_9EURY			0.00038	1.1e-06	Picrophilus oshimae DSM 9789	Uncharacterized protein	Pcc2	Thermoplasmatales
333146	S0AQ94_FERAC			0.0037	1.1e-05	Ferroplasma acidarmanus fer1	Uncharacterized protein	Pcc2	Thermoplasmatales
261388	T0M8L6_9EURY			0.00022	3.4e-06	Ferroplasma sp. Type II	Uncharacterized protein	Pcc2	Thermoplasmatales
667135	T0NGM5_9EURY				0.0094	Thermoplasmatales archaeon A-plasma	Uncharacterized protein	Pcc2	Thermoplasmatales
1609231	A0A0F2L777_9CREN		0.00095			Vulcanisaeta sp. AZ3	Uncharacterized protein	Pcc1	Thermoproteales
1609232	A0A0F2L814_9CREN	0.00035	4.2e-09			Thermoproteus sp. AZ2	Uncharacterized protein	Pcc1	Thermoproteales
1550241	A0A0F7CL97_9CREN	3.4e-08	2.1e-10			Thermofilum uzonense	Uncharacterized protein	Pcc1	Thermoproteales
1714256	A0A101X7F6_9CREN	4.6e-06	3.9e-13			Caldivirga sp. MG_3	Uncharacterized protein	Pcc1	Thermoproteales
1714255	A0A101XDC6_9CREN	5.8e-06	8.4e-13			Caldivirga sp. CIS_19	Uncharacterized protein	Pcc1	Thermoproteales
1714261	A0A101XH20_9CREN		5.7e-05			Thermocladium sp. ECH_B	Uncharacterized protein	Pcc1	Thermoproteales
1714251	A0A101XJK2_9CREN		0.0017			Vulcanisaeta sp. CIS_19	Uncharacterized protein	Pcc1	Thermoproteales
1714250	A0A117SS74_9CREN		0.0022			Vulcanisaeta sp. MG_3	Uncharacterized protein	Pcc1	Thermoproteales
1714253	A0A124IR85_9CREN		0.0022			Vulcanisaeta sp. JCHS_4	Uncharacterized protein	Pcc1	Thermoproteales
2012528	A0A256XQ10_9CREN	8.3e-19	5.9e-21		0.00011	Thermofilum sp. ex4484_82	Uncharacterized protein	Pcc1	Thermoproteales
2012527	A0A256XWB9_9CREN	1.3e-11	8.5e-15			Thermofilum sp. ex4484_79	Uncharacterized protein	Pcc1	Thermoproteales
2269	A1RXK1_THEPD	3.3e-12	5.2e-16		0.0035	Thermofilum pendens (strain DSM 2475 / Hrk 5)	Uncharacterized protein	Pcc1	Thermoproteales
121277	A4WM71_PYRAR		0.0029			Pyrobaculum arsenaticum (strain DSM 13514 / JCM 11321)	Uncharacterized protein	Pcc1	Thermoproteales
76887	A8MA58_CALMQ	0.00024	4.2e-08			Caldivirga maquilingensis (strain ATCC 700844 / DSM 13496 / JCM 10307 / IC-167)	Uncharacterized protein	Pcc1	Thermoproteales
164451	E1QPP5_VULDI		0.00011			Vulcanisaeta distributa (strain DSM 14429 / JCM 11212 / NBRC 100878 / IC-017)	Uncharacterized protein	Pcc1	Thermoproteales
985052	F0QV98_VULM7		0.0033			Vulcanisaeta moutnovskia (strain 768-28)	Uncharacterized protein	Pcc1	Thermoproteales
184117	F2L3B1_THEU7	0.003	1.2e-07			Thermoproteus uzoniensis (strain 768-20)	Uncharacterized protein	Pcc1	Thermoproteales
2271	G4RPI2_THETK	0.006	1.5e-08			Thermoproteus tenax (strain ATCC 35583 / DSM 2078 / JCM 9277 / NBRC 100435 / Kra 1)	Uncharacterized protein	Pcc1	Thermoproteales
99007	H6Q6A6_PYROT		0.0029			Pyrobaculum oguniense (strain DSM 13380 / JCM 10595 / TE7)	Uncharacterized protein	Pcc1	Thermoproteales
1365176	S5ZKL0_9CREN	3.1e-06	6.7e-11			Thermofilum adornatus	Uncharacterized protein	Pcc1	Thermoproteales
1609231	A0A0F2L4A9_9CREN			4.9e-07	9.1e-09	Vulcanisaeta sp. AZ3	Uncharacterized protein (Fragment)	Pcc2	Thermoproteales
1609232	A0A0F2L986_9CREN			7.0e-10	2.2e-11	Thermoproteus sp. AZ2	KEOPS complex Pcc1-like subunit	Pcc2	Thermoproteales
1227555	A0A0K1E214_9CREN			1.4e-06	5.1e-07	Pyrobaculum sp. WP30	Uncharacterized protein	Pcc2	Thermoproteales
1714257	A0A101X2T0_9CREN			1.6e-07	5.3e-11	Thermoproteus sp. CIS_19	KEOPS complex Pcc1-like subunit	Pcc2	Thermoproteales
1714256	A0A101X5P5_9CREN			1.5e-07	1.4e-07	Caldivirga sp. MG_3	Uncharacterized protein	Pcc2	Thermoproteales
1714250	A0A101X7I3_9CREN			1.0e-08	1.3e-12	Vulcanisaeta sp. MG_3	Uncharacterized protein	Pcc2	Thermoproteales
1714255	A0A101X7P7_9CREN			1.5e-07	1.4e-07	Caldivirga sp. CIS_19	Uncharacterized protein	Pcc2	Thermoproteales
1714259	A0A101XDT9_9CREN			2.2e-06	8.4e-07	Pyrobaculum sp. OCT_11	KEOPS complex Pcc1-like subunit	Pcc2	Thermoproteales
1714251	A0A101XNA4_9CREN			9.3e-09	4.8e-13	Vulcanisaeta sp. CIS_19	Uncharacterized protein	Pcc2	Thermoproteales
1714253	A0A117SP93_9CREN			1.2e-08	5.8e-13	Vulcanisaeta sp. JCHS_4	Uncharacterized protein	Pcc2	Thermoproteales
1714261	A0A117SV38_9CREN			7.8e-08	2.4e-07	Thermocladium sp. ECH_B	Uncharacterized protein	Pcc2	Thermoproteales
1714258	A0A124ITC2_9CREN			1.7e-07	5.4e-11	Thermoproteus sp. JCHS_4	KEOPS complex Pcc1-like subunit	Pcc2	Thermoproteales
2012528	A0A256XPU3_9CREN			0.00033	1.0e-07	Thermofilum sp. ex4484_82	Uncharacterized protein	Pcc2	Thermoproteales
2277	A1RSM2_PYRIL			3.0e-09	1.5e-08	Pyrobaculum islandicum (strain DSM 4184 / JCM 9189 / GEO3)	Uncharacterized protein	Pcc2	Thermoproteales
181486	A3MVD3_PYRCJ			6.7e-09	9.2e-09	Pyrobaculum calidifontis (strain JCM 11548 / VA1)	Uncharacterized protein	Pcc2	Thermoproteales
121277	A4WMA4_PYRAR			2.7e-10	2.1e-10	Pyrobaculum arsenaticum (strain DSM 13514 / JCM 11321)	Uncharacterized protein	Pcc2	Thermoproteales
76887	A8MBG8_CALMQ			4.1e-07	4.5e-07	Caldivirga maquilingensis (strain ATCC 700844 / DSM 13496 / JCM 10307 / IC-167)	Uncharacterized protein	Pcc2	Thermoproteales
70771	B1YDD1_PYRNV			4.4e-08	4.3e-08	Pyrobaculum neutrophilum (strain DSM 2338 / JCM 9278 / V24Sta)	Uncharacterized protein	Pcc2	Thermoproteales
164451	E1QNY8_VULDI			2.5e-08	1.9e-11	Vulcanisaeta distributa (strain DSM 14429 / JCM 11212 / NBRC 100878 / IC-017)	Uncharacterized protein	Pcc2	Thermoproteales
985052	F0QU65_VULM7			3.9e-08	1.2e-10	Vulcanisaeta moutnovskia (strain 768-28)	Uncharacterized protein	Pcc2	Thermoproteales
184117	F2L2S6_THEU7			2.8e-07	2.4e-10	Thermoproteus uzoniensis (strain 768-20)	Uncharacterized protein	Pcc2	Thermoproteales
2271	G4RP79_THETK			4.6e-10	3.2e-11	Thermoproteus tenax (strain ATCC 35583 / DSM 2078 / JCM 9277 / NBRC 100435 / Kra 1)	Subunit of KEOPS complex (Cgi121BUD32KAE1)	Pcc2	Thermoproteales
1104324	G7VHR9_9CREN			2.3e-09	7.5e-10	Pyrobaculum ferrireducens	Uncharacterized protein	Pcc2	Thermoproteales
99007	H6Q672_PYROT			5.6e-11	4.4e-11	Pyrobaculum oguniense (strain DSM 13380 / JCM 10595 / TE7)	Uncharacterized protein	Pcc2	Thermoproteales
13773	Q8ZT13_PYRAE			3.5e-09	1.9e-09	Pyrobaculum aerophilum (strain ATCC 51768 / IM2 / DSM 7523 / JCM 9630 / NBRC 100827)	Uncharacterized protein	Pcc2	Thermoproteales
1706444	A0A135VDS6_9ARCH	3.1e-18	1.6e-21	0.0019	8.9e-08	Candidatus Thorarchaeota archaeon SMTZ1-45	Uncharacterized protein	Pcc1	Thorarchaea
1706445	A0A135VJH9_9ARCH	1.8e-17	1.5e-19		1.3e-06	Candidatus Thorarchaeota archaeon SMTZ1-83	Uncharacterized protein	Pcc1	Thorarchaea
1706443	A0A135VXE5_9ARCH	3.1e-18	1.6e-21	0.0019	8.9e-08	Candidatus Thorarchaeota archaeon SMTZ-45	Uncharacterized protein	Pcc1	Thorarchaea
1837170	A0A1Q9P7M1_9ARCH	2.0e-17	3.2e-21		2.6e-06	Candidatus Thorarchaeota archaeon AB_25	Uncharacterized protein	Pcc1	Thorarchaea
1706445	A0A135VCJ3_9ARCH			2.7e-11	5.1e-11	Candidatus Thorarchaeota archaeon SMTZ1-83	Uncharacterized protein	Pcc2	Thorarchaea
1706444	A0A135VIW8_9ARCH			1.3e-11	2.1e-11	Candidatus Thorarchaeota archaeon SMTZ1-45	Uncharacterized protein	Pcc2	Thorarchaea
1706443	A0A135VUW4_9ARCH			1.3e-11	2.1e-11	Candidatus Thorarchaeota archaeon SMTZ-45	Uncharacterized protein	Pcc2	Thorarchaea
2250257	A0A497EUX4_9ARCH		1.0e-11			Candidatus Verstraetearchaeota archaeon	Uncharacterized protein	Pcc1	Verstraetearchaea
2250257	A0A497EN84_9ARCH		4.6e-09			Candidatus Verstraetearchaeota archaeon	Uncharacterized protein	Pcc1	Verstraetearchaea
2250257	A0A497F6Z0_9ARCH		4.1e-08			Candidatus Verstraetearchaeota archaeon	Uncharacterized protein	Pcc1	Verstraetearchaea
2250257	A0A497F5Z4_9ARCH		7.8e-06			Candidatus Verstraetearchaeota archaeon	Uncharacterized protein	Pcc1	Verstraetearchaea
2250257	A0A523BGA5_9ARCH		8.7e-06			Candidatus Verstraetearchaeota archaeon	Uncharacterized protein	Pcc1	Verstraetearchaea
2250257	A0A497ETK0_9ARCH		1.0e-05			Candidatus Verstraetearchaeota archaeon	Uncharacterized protein	Pcc1	Verstraetearchaea
2593994	A0A444L5G2_9ARCH		2.0e-06			Candidatus Methanosuratus subterraneum	Uncharacterized protein	Pcc1	Verstraetearchaea
2268187	HDI46686		4.0e-12			Candidatus Methanomethylia archaeon HyVt-160	Uncharacterized protein	Pcc1	Verstraetearchaea
2282147	HGI12819		1.0e-10			Candidatus Methanomethylicus sp. SpSt-76	Uncharacterized protein	Pcc1	Verstraetearchaea
2282147	HGS80349		4.0e-05			Candidatus Methanomethylicus sp. SpSt-55	Uncharacterized protein	Pcc1	Verstraetearchaea
2593994	A0A444L7Q1_9ARCH				9.8e-13	Candidatus Methanosuratus subterraneum	Uncharacterized protein	Pcc2	Verstraetearchaea
2250257	A0A497EPF3				1.3e-19	Candidatus Verstraetearchaeota archaeon	Uncharacterized protein	Pcc2	Verstraetearchaea
2250257	A0A497F018				2.5e-18	Candidatus Verstraetearchaeota archaeon	Uncharacterized protein	Pcc2	Verstraetearchaea
2250257	A0A497EY93				1.0e-16	Candidatus Verstraetearchaeota archaeon	Uncharacterized protein	Pcc2	Verstraetearchaea
2250257	A0A497EYY6				3.2e-12	Candidatus Verstraetearchaeota archaeon	Uncharacterized protein	Pcc2	Verstraetearchaea
2250257	A0A497EVB3				1.5e-11	Candidatus Verstraetearchaeota archaeon	Uncharacterized protein	Pcc2	Verstraetearchaea
2250257	A0A520KEK3				5.8e-10	Candidatus Verstraetearchaeota archaeon	Uncharacterized protein	Pcc2	Verstraetearchaea
2250257	A0A523BG80				2.3e-09	Candidatus Verstraetearchaeota archaeon	Uncharacterized protein	Pcc2	Verstraetearchaea
2250257	A0A497F8T4				1.2e-06	Candidatus Verstraetearchaeota archaeon	Uncharacterized protein	Pcc2	Verstraetearchaea
1805423	A0A1J4XRS8_9ARCH	0.0001	9.3e-10			Candidatus Woesearchaeota archaeon CG1_02_47_18	Uncharacterized protein	Pcc1	Woesearchaeota
1805422	A0A1J4XTY4_9ARCH	1.5e-06	6.7e-11			Candidatus Woesearchaeota archaeon CG1_02_33_12	Uncharacterized protein	Pcc1	Woesearchaeota
2026803	A0A2D6LID5_9ARCH		1.3e-05			Candidatus Woesearchaeota archaeon ARS1199	Uncharacterized protein	Pcc1	Woesearchaeota
2026803	A0A2D6NF84_9ARCH		9.4e-05			Candidatus Woesearchaeota archaeon ARS1441	Uncharacterized protein	Pcc1	Woesearchaeota
2026803	A0A2D6P703_9ARCH		0.0023			Candidatus Woesearchaeota archaeon ARS21	Uncharacterized protein	Pcc1	Woesearchaeota
2026803	A0A2E7LUA7_9ARCH		0.00092			Candidatus Woesearchaeota archaeon RS366	Uncharacterized protein	Pcc1	Woesearchaeota
1974468	A0A2G9LVP7_9ARCH	0.0019	1.4e-05			Candidatus Woesearchaeota archaeon CG11_big_fil_rev_8_21_14_0_20_43_8	Uncharacterized protein	Pcc1	Woesearchaeota
1974467	A0A2G9MA47_9ARCH	0.0001	9.3e-10			Candidatus Woesearchaeota archaeon CG10_big_fil_rev_8_21_14_0_10_47_5	Uncharacterized protein	Pcc1	Woesearchaeota
1974459	A0A2G9MK61_9ARCH	1.5e-06	6.7e-11			Candidatus Woesearchaeota archaeon CG10_big_fil_rev_8_21_14_0_10_33_12	Uncharacterized protein	Pcc1	Woesearchaeota
1974455	A0A2G9PJR6_9ARCH	0.0001	9.3e-10			Candidatus Woesearchaeota archaeon CG08_land_8_20_14_0_20_47_9	Uncharacterized protein	Pcc1	Woesearchaeota
1974454	A0A2G9PNB8_9ARCH	0.0019	1.4e-05			Candidatus Woesearchaeota archaeon CG08_land_8_20_14_0_20_43_7	Uncharacterized protein	Pcc1	Woesearchaeota

## Sheet: Pcc1_jackhammer_ITER1
TaxID	Access	Expected_value	Species Name	annotation
563177	F4B8C1_ACIHW	0.00023	Acidianus hospitalis (strain W1)	Uncharacterized protein			762 hits	689 Archaea
507754	A0A0P9ET31_9EURY	0.0098	Acidiplasma aeolicum	Uncharacterized protein				57 Eukaryotes
312540	A0A0Q0RMQ2_9EURY	0.0098	Acidiplasma cupricumulans	Uncharacterized protein				1 Bacteria
1293648	A0A0D8DLL4_9EURY	0.0098	Acidiplasma sp. MBA-1	Uncharacterized protein				15 Unassigned metagenomes
379547	B5IFK6_ACIB4	1.3e-10	Aciduliprofundum boonei (strain DSM 19572 / T469)	Uncharacterized protein
379547	B5IFV9_ACIB4	6.6e-11	Aciduliprofundum boonei (strain DSM 19572 / T469)	Uncharacterized protein
2060325	L0HQE5_ACIS0	3.1e-12	Aciduliprofundum sp. (strain MAR08-339)	Uncharacterized protein
1198449	U3TEI5_9CREN	1.5e-23	Aeropyrum camini SY1 = JCM 12091	Uncharacterized protein conserved in archaea
56636	Q05E10_AERPE	1.3e-23	Aeropyrum pernix (strain ATCC 700893 / DSM 11879 / JCM 9820 / NBRC 100138 / K1)	Uncharacterized protein
2011131	A0A257AR75_9EURY	8.8e-10	ANME-1 cluster archaeon ex4572_4	Uncharacterized protein
218851	A0A2G5F5T9_AQUCA	0.0014	Aquilegia coerulea	Uncharacterized protein
1706433	A0A150JBP2_9EURY	1.1e-07	Arc I group archaeon ADurb1013_Bin02101	Transcription factor Pcc1
1706434	A0A150JJR5_9EURY	1.1e-07	Arc I group archaeon ADurb1113_Bin01801	Transcription factor Pcc1
1706435	A0A150JJV5_9EURY	1.1e-07	Arc I group archaeon ADurb1213_Bin02801	Transcription factor Pcc1
1706436	A0A150IIF6_9EURY	7.0e-08	Arc I group archaeon B03fssc0709_Meth_Bin005	Transcription factor Pcc1
1706437	A0A150IRL3_9EURY	7.0e-08	Arc I group archaeon B15fssc0709_Meth_Bin003	Transcription factor Pcc1
1706438	A0A150IYW3_9EURY	7.0e-08	Arc I group archaeon BMIXfssc0709_Meth_Bin006	Transcription factor Pcc1
1705409	A0A150J4X6_9EURY	1.7e-08	Arc I group archaeon U1lsi0528_Bin055	Transcription factor Pcc1
1705564	A0A150J477_9EURY	3.7e-09	Arc I group archaeon U1lsi0528_Bin089	Transcription factor Pcc1
2012529	A0A256Y6L0_9EURY	0.00026	Archaeoglobales archaeon ex4484_92	Uncharacterized protein
2012529	A0A256YG87_9EURY	8.3e-19	Archaeoglobales archaeon ex4484_92	Uncharacterized protein
1344584	A0A075WG27_ARCFL	8.0e-10	Archaeoglobus fulgidus DSM 8774	Uncharacterized protein
84156	D2RF07_ARCPA	1.5e-12	Archaeoglobus profundus (strain DSM 5631 / JCM 9629 / NBRC 100127 / Av18)	Uncharacterized protein
387631	N0BMN2_9EURY	4.5e-14	Archaeoglobus sulfaticallidus PM70-1	Uncharacterized protein conserved in archaea
58290	F2KSN7_ARCVS	5.3e-13	Archaeoglobus veneficus (strain DSM 11195 / SNP6)	Uncharacterized protein
1805019	A0A1Q7BBY4_9ARCH	4.7e-17	archaeon 13_2_20CM_2_52_21	Uncharacterized protein
1805020	A0A1Q6ZC27_9ARCH	4.8e-18	archaeon 13_2_20CM_2_53_6	Uncharacterized protein
1866922	A0A1V5QNX1_9ARCH	1.9e-06	archaeon ADurb.Bin336	Transcription factor Pcc1
1975556	A0A2G9PA75_9ARCH	2.0e-10	archaeon CG10_big_fil_rev_8_21_14_0_10_43_11	Uncharacterized protein
2012534	A0A256Y7I0_9ARCH	1.5e-11	archaeon ex4484_74	Uncharacterized protein
1579370	A0A0B5HYJ3_9ARCH	6.1e-10	archaeon GW2011_AR10	Uncharacterized protein
1579373	A0A0B5HZB5_9ARCH	0.0025	archaeon GW2011_AR15	Uncharacterized protein
1797286	A0A1F3BA07_9ARCH	7.2e-16	archaeon RBG_16_50_20	Uncharacterized protein
6526	A0A2C9M747_BIOGL	0.0011	Biomphalaria glabrata	Uncharacterized protein
3708	A0A078JFZ6_BRANA	0.0081	Brassica napus	BnaA03g56290D protein
3708	A0A078JS80_BRANA	0.0062	Brassica napus	BnaCnng64860D protein
51351	M4EJY3_BRARP	0.0072	Brassica rapa subsp. pekinensis	Uncharacterized protein
31234	A0A260ZL51_CAERE	0.0091	Caenorhabditis remanei	Uncharacterized protein (Fragment)
31234	E3LTC3_CAERE	0.0088	Caenorhabditis remanei	Uncharacterized protein
200415	L0AAQ6_CALLD	5.1e-19	Caldisphaera lagunensis (strain DSM 15908 / JCM 11604 / IC-154)	Uncharacterized protein
76887	A8MA58_CALMQ	0.00024	Caldivirga maquilingensis (strain ATCC 700844 / DSM 13496 / JCM 10307 / IC-167)	Uncharacterized protein
1714255	A0A101XDC6_9CREN	5.8e-06	Caldivirga sp. CIS_19	Uncharacterized protein
1714256	A0A101X7F6_9CREN	4.6e-06	Caldivirga sp. MG_3	Uncharacterized protein
1698259	A0A133UBB1_9EURY	1.2e-18	candidate divison MSBL1 archaeon SCGC-AAA259A05	Uncharacterized protein
1698261	A0A133U8S1_9EURY	9.8e-18	candidate divison MSBL1 archaeon SCGC-AAA259D14	Uncharacterized protein
1698264	A0A133UNV4_9EURY	5.3e-18	candidate divison MSBL1 archaeon SCGC-AAA259E19	Uncharacterized protein
1698265	A0A133UHB4_9EURY	9.8e-18	candidate divison MSBL1 archaeon SCGC-AAA259E22	Uncharacterized protein
1698267	A0A133UVB3_9EURY	9.8e-18	candidate divison MSBL1 archaeon SCGC-AAA259I09	Uncharacterized protein
1698272	A0A133V1E6_9EURY	2.5e-18	candidate divison MSBL1 archaeon SCGC-AAA261C02	Uncharacterized protein
1698274	A0A133V780_9EURY	2.5e-18	candidate divison MSBL1 archaeon SCGC-AAA261F17	Uncharacterized protein
1698275	A0A133VBC1_9EURY	1.2e-17	candidate divison MSBL1 archaeon SCGC-AAA261F19	Uncharacterized protein
1698276	A0A133VCI6_9EURY	2.5e-18	candidate divison MSBL1 archaeon SCGC-AAA261G05	Uncharacterized protein
1698277	A0A133VD80_9EURY	2.5e-18	candidate divison MSBL1 archaeon SCGC-AAA261O19	Uncharacterized protein
2012502	A0A256ZUV4_9ARCH	0.00055	Candidatus Aenigmarchaeota archaeon ex4484_14	Uncharacterized protein
2012502	A0A256ZY52_9ARCH	0.001	Candidatus Aenigmarchaeota archaeon ex4484_14	Uncharacterized protein
2012503	A0A256YMP7_9ARCH	0.0015	Candidatus Aenigmarchaeota archaeon ex4484_224	Uncharacterized protein
2012506	A0A256ZPA0_9EURY	2.4e-07	Candidatus Altiarchaeales archaeon ex4484_2	Uncharacterized protein
2012507	A0A256YL77_9EURY	5.3e-12	Candidatus Altiarchaeales archaeon ex4484_43	Uncharacterized protein
2012508	A0A256XFA5_9EURY	2.7e-08	Candidatus Altiarchaeales archaeon ex4484_96	Uncharacterized protein
1878999	A0A1D2RGD0_9EURY	6.2e-10	Candidatus Altiarchaeales archaeon IMC4	Uncharacterized protein
1849365	A0A1D2QX04_9EURY	6.0e-07	Candidatus Altiarchaeales archaeon WOR_SM1_79	Uncharacterized protein
1849365	A0A1D2R4Q9_9EURY	2.9e-14	Candidatus Altiarchaeales archaeon WOR_SM1_79	Uncharacterized protein
1849364	A0A1D2R1P0_9EURY	6.0e-07	Candidatus Altiarchaeales archaeon WOR_SM1_86-2	Uncharacterized protein
1849261	A0A1D2QUF3_9EURY	4.5e-08	Candidatus Altiarchaeales archaeon WOR_SM1_SCG	Uncharacterized protein
2026714	A0A2E8EG95_9ARCH	1.6e-14	Candidatus Bathyarchaeota archaeon	Uncharacterized protein
1779367	A0A151BHF6_9ARCH	0.0014	Candidatus Bathyarchaeota archaeon B23	Uncharacterized protein
1779368	A0A151BBS7_9ARCH	0.0079	Candidatus Bathyarchaeota archaeon B24	KEOPS complex subunit
1779368	A0A151BD26_9ARCH	4.1e-13	Candidatus Bathyarchaeota archaeon B24	Uncharacterized protein
1779370	A0A151BIG5_9ARCH	4.5e-20	Candidatus Bathyarchaeota archaeon B26-1	Uncharacterized protein
1779371	A0A151BMZ4_9ARCH	1.6e-19	Candidatus Bathyarchaeota archaeon B26-2	Uncharacterized protein
1779372	A0A151BRI8_9ARCH	2.5e-21	Candidatus Bathyarchaeota archaeon B63	Uncharacterized protein
1700835	A0A0P9DWQ1_9ARCH	1.2e-13	Candidatus Bathyarchaeota archaeon BA1	Transcription factor Pcc1
1700836	A0A0P9FYC9_9ARCH	1.8e-17	Candidatus Bathyarchaeota archaeon BA2	Transcription factor Pcc1
2012511	A0A256ZLL4_9ARCH	1.2e-13	Candidatus Bathyarchaeota archaeon ex4484_218	Uncharacterized protein
2012513	A0A256Z0W8_9ARCH	5.7e-20	Candidatus Bathyarchaeota archaeon ex4484_40	Uncharacterized protein
1797377	A0A1F5DDR9_9ARCH	3.3e-10	Candidatus Bathyarchaeota archaeon RBG_13_38_9	Uncharacterized protein
1797379	A0A1F5DL43_9ARCH	7.7e-13	Candidatus Bathyarchaeota archaeon RBG_13_52_12	Uncharacterized protein
1797380	A0A1F5DEB9_9ARCH	1.1e-12	Candidatus Bathyarchaeota archaeon RBG_13_60_20	Uncharacterized protein
1797381	A0A1F5CT90_9ARCH	1.1e-18	Candidatus Bathyarchaeota archaeon RBG_16_48_13	Uncharacterized protein
1797382	A0A1F5CSS5_9ARCH	1.1e-12	Candidatus Bathyarchaeota archaeon RBG_16_57_9	Uncharacterized protein
311458	E6N599_9ARCH	1.3e-10	Candidatus Caldiarchaeum subterraneum	Uncharacterized protein
311458	E6N5C2_9ARCH	2.0e-10	Candidatus Caldiarchaeum subterraneum	Uncharacterized protein
311458	E6N8Z0_9ARCH	2.4e-13	Candidatus Caldiarchaeum subterraneum	Uncharacterized protein
2026736	A0A2D6LPK8_9ARCH	3.6e-07	Candidatus Diapherotrites archaeon	Uncharacterized protein
2026736	A0A2D6M1H3_9ARCH	1.8e-13	Candidatus Diapherotrites archaeon	Uncharacterized protein
1974406	A0A2G9P4Q4_9ARCH	1.3e-06	Candidatus Diapherotrites archaeon CG10_big_fil_rev_8_21_14_0_10_31_34	Uncharacterized protein
1974407	A0A2G9N2S5_9ARCH	8.2e-07	Candidatus Diapherotrites archaeon CG11_big_fil_rev_8_21_14_0_20_37_9	Uncharacterized protein
1324957	V4HIR7_9EURY	6.0e-14	Candidatus Halobonum tyrrellensis G22	Rpo operon protein
2026747	A0A2E9CG42_9ARCH	4.4e-14	Candidatus Heimdallarchaeota archaeon	Uncharacterized protein
1841596	A0A1Q9P329_9ARCH	1.1e-12	Candidatus Heimdallarchaeota archaeon AB_125	Uncharacterized protein
1841596	A0A1Q9PG11_9ARCH	0.0011	Candidatus Heimdallarchaeota archaeon AB_125	Uncharacterized protein
1841597	A0A1Q9NQR4_9ARCH	7.9e-11	Candidatus Heimdallarchaeota archaeon LC_2	Uncharacterized protein
1841598	A0A1Q9NCT0_9ARCH	9.5e-07	Candidatus Heimdallarchaeota archaeon LC_3	Uncharacterized protein
1849166	A0A1Q9MSE8_9ARCH	5.3e-06	Candidatus Lokiarchaeota archaeon CR_4	Uncharacterized protein
1769296	A0A0W7TJI3_9EURY	6.6e-06	Candidatus Methanomethylophilus sp. 1R26	Uncharacterized protein
1392998	A0A062UZ48_9EURY	7.9e-13	Candidatus Methanoperedens nitroreducens	Uncharacterized protein
1392998	A0A284VP91_9EURY	1.1e-14	Candidatus Methanoperedens nitroreducens	Uncharacterized protein
1392998	A0A284VQA2_9EURY	6.2e-13	Candidatus Methanoperedens nitroreducens	Uncharacterized protein
1719120	A0A0P8CLG9_9EURY	1.1e-14	Candidatus Methanoperedens sp. BLZ1	Transcription factor Pcc1
1577791	A0A0A7LHE3_9EURY	3.9e-06	Candidatus Methanoplasma termitum	Transcription factor Pcc1
1805247	A0A1J4UCM1_9ARCH	3.2e-09	Candidatus Micrarchaeota archaeon CG1_02_47_40	Uncharacterized protein
1920749	A0A218NP52_9ARCH	0.00095	Candidatus Micrarchaeota archaeon Mia14	N6-threonylcarbamoyl-adenosine(37)-tRNA synthase dimerization module Pcc1
1801632	A0A1F6QTR5_9ARCH	1.4e-07	Candidatus Micrarchaeota archaeon RBG_16_36_9	Uncharacterized protein
425595	C7DIC9_MICA2	6.6e-06	Candidatus Micrarchaeum acidiphilum ARMAN-2	Uncharacterized protein
1353260	A0A0N9YW37_9ARCH	1.3e-05	Candidatus Nitrocosmicus oleophilus	Uncharacterized protein
1353260	A0A0N9Z3D2_9ARCH	0.0011	Candidatus Nitrocosmicus oleophilus	Uncharacterized protein
1001994	F9CV56_9ARCH	5.4e-14	Candidatus Nitrosoarchaeum koreensis MY1	Uncharacterized protein
859192	S2ESQ3_9ARCH	1.0e-14	Candidatus Nitrosoarchaeum limnia BG20	Uncharacterized protein
886738	F3KM95_9ARCH	3.1e-14	Candidatus Nitrosoarchaeum limnia SFB1	Uncharacterized protein
2026886	A0A2G4JFQ3_9ARCH	7.8e-16	Candidatus Nitrosoarchaeum sp.	Uncharacterized protein
1410606	A0A0A7V242_9ARCH	1.9e-13	Candidatus Nitrosopelagicus brevis	Transcription factor Pcc1
2026808	A0A2E7RRH1_9ARCH	1.9e-08	Candidatus Nitrosopelagicus sp.	Uncharacterized protein
1580092	A0A0D5C4V4_9ARCH	3.3e-14	Candidatus Nitrosopumilus adriaticus	Uncharacterized protein
1229908	K0B5X2_9ARCH	5.1e-16	Candidatus Nitrosopumilus koreensis AR1	Uncharacterized protein
1582439	A0A0C5CD55_9ARCH	1.9e-16	Candidatus Nitrosopumilus piranensis	Uncharacterized protein
859350	H1EXG3_9ARCH	1.8e-17	Candidatus Nitrosopumilus salaria BD31	Uncharacterized protein
1229909	K0BB02_9ARCH	2.2e-16	Candidatus Nitrosopumilus sediminis	Uncharacterized protein
1459636	A0A075MVT0_9ARCH	9.2e-21	Candidatus Nitrososphaera evergladensis SR1	Uncharacterized protein
1078905	A0A128A1C2_9ARCH	1.4e-15	Candidatus Nitrosotalea devanaterra	Uncharacterized protein
1841599	A0A1Q9N779_9ARCH	3.1e-09	Candidatus Odinarchaeota archaeon LCB_4	Uncharacterized protein
1839936	A0A1F2P4V4_9EURY	7.0e-19	Candidatus Syntrophoarchaeum butanivorans	Transcription factor Pcc1
1838285	A0A1F2PBS6_9EURY	6.6e-16	Candidatus Syntrophoarchaeum caldarius	Transcription factor Pcc1
1837170	A0A1Q9P7M1_9ARCH	2.0e-17	Candidatus Thorarchaeota archaeon AB_25	Uncharacterized protein
1706444	A0A135VDS6_9ARCH	3.1e-18	Candidatus Thorarchaeota archaeon SMTZ1-45	Uncharacterized protein
1706445	A0A135VJH9_9ARCH	1.8e-17	Candidatus Thorarchaeota archaeon SMTZ1-83	Uncharacterized protein
1706443	A0A135VXE5_9ARCH	3.1e-18	Candidatus Thorarchaeota archaeon SMTZ-45	Uncharacterized protein
1974454	A0A2G9PNB8_9ARCH	0.0019	Candidatus Woesearchaeota archaeon CG08_land_8_20_14_0_20_43_7	Uncharacterized protein
1974455	A0A2G9PJR6_9ARCH	0.0001	Candidatus Woesearchaeota archaeon CG08_land_8_20_14_0_20_47_9	Uncharacterized protein
1805422	A0A1J4XTY4_9ARCH	1.5e-06	Candidatus Woesearchaeota archaeon CG1_02_33_12	Uncharacterized protein
1805423	A0A1J4XRS8_9ARCH	0.0001	Candidatus Woesearchaeota archaeon CG1_02_47_18	Uncharacterized protein
1974459	A0A2G9MK61_9ARCH	1.5e-06	Candidatus Woesearchaeota archaeon CG10_big_fil_rev_8_21_14_0_10_33_12	Uncharacterized protein
1974467	A0A2G9MA47_9ARCH	0.0001	Candidatus Woesearchaeota archaeon CG10_big_fil_rev_8_21_14_0_10_47_5	Uncharacterized protein
1974468	A0A2G9LVP7_9ARCH	0.0019	Candidatus Woesearchaeota archaeon CG11_big_fil_rev_8_21_14_0_20_43_8	Uncharacterized protein
81985	R0GSV1_9BRAS	0.0094	Capsella rubella	Uncharacterized protein
4072	A0A1U8FYV1_CAPAN	0.0079	Capsicum annuum	uncharacterized protein LOC107863100 isoform X2
33114	A0A2G2X7K9_CAPBA	0.0081	Capsicum baccatum	Uncharacterized protein
3775	A0A1Q3BDU0_CEPFO	0.00067	Cephalotus follicularis	Pcc1 domain-containing protein
554065	E1ZCC0_CHLVA	0.0017	Chlorella variabilis	Uncharacterized protein
210143	A0A1R3IZB8_COCAP	0.0032	Corchorus capsularis	EKC/KEOPS complex, subunit Pcc1
93759	A0A1R3JFI5_9ROSI	0.00032	Corchorus olitorius	EKC/KEOPS complex, subunit Pcc1
1805094	A0A1Q7YXJ7_9CREN	4.8e-18	Crenarchaeota archaeon 13_1_20CM_2_53_14	Uncharacterized protein
1805098	A0A1Q7LLY3_9CREN	2.0e-14	Crenarchaeota archaeon 13_1_40CM_3_53_5	Uncharacterized protein
117008	A0A1J4MS34_9CRYT	0.0028	Cryptosporidium andersoni	Uncharacterized protein
5808	B6AAU8_CRYMR	0.00029	Cryptosporidium muris (strain RN66)	Uncharacterized protein
3656	A0A1S3CTG0_CUCME	0.0003	Cucumis melo	uncharacterized protein LOC103504146
59895	A0A124SFY0_CYNCS	0.00096	Cynara cardunculus var. scolymus	EKC/KEOPS complex, subunit Pcc1
35525	A0A0P6C4T5_9CRUS	0.0003	Daphnia magna	L antigen family member
35525	A0A0P6HHQ6_9CRUS	1.3e-05	Daphnia magna	L antigen family member
35525	A0A164WNG0_9CRUS	1.1e-05	Daphnia magna	Putative EKC/KEOPS complex subunit LAGE3
79200	A0A165ZLX7_DAUCA	0.00096	Daucus carota subsp. sativus	Uncharacterized protein
2012517	A0A256ZCV1_9CREN	1.0e-06	Desulfurococcales archaeon ex4484_204	Uncharacterized protein
2012518	A0A257A485_9CREN	4.9e-19	Desulfurococcales archaeon ex4484_217_1	Uncharacterized protein
2012520	A0A256Z8H5_9CREN	5.3e-09	Desulfurococcales archaeon ex4484_42	Uncharacterized protein
2012521	A0A256YH94_9CREN	9.2e-06	Desulfurococcales archaeon ex4484_58	Uncharacterized protein
94694	B8D6B5_DESA1	0.0042	Desulfurococcus amylolyticus (strain DSM 18924 / JCM 16383 / VKM B-2413 / 1221n)	Uncharacterized protein
2275	E8R7E0_DESM0	0.00075	Desulfurococcus mucosus (strain ATCC 35584 / DSM 2162 / JCM 9187 / O7/1)	Uncharacterized protein
4155	A0A022Q962_ERYGU	0.00072	Erythranthe guttata	Uncharacterized protein
71139	A0A058ZZR3_EUCGR	0.0032	Eucalyptus grandis	Uncharacterized protein
2026739	A0A2A3SWR9_9EURY	1.4e-09	Euryarchaeota archaeon	Uncharacterized protein
2026739	A0A2D5YHK3_9EURY	6.3e-09	Euryarchaeota archaeon	Uncharacterized protein
2026739	A0A2D6JCR8_9EURY	2.3e-12	Euryarchaeota archaeon	Uncharacterized protein
2026739	A0A2D6UUU3_9EURY	8.3e-10	Euryarchaeota archaeon	Uncharacterized protein
2026739	A0A2D9IP64_9EURY	2.4e-07	Euryarchaeota archaeon	Uncharacterized protein
2026739	A0A2D9X0M0_9EURY	1.1e-06	Euryarchaeota archaeon	Uncharacterized protein
2026739	A0A2E3DF86_9EURY	4.6e-09	Euryarchaeota archaeon	Uncharacterized protein
2026739	A0A2E5ZUF4_9EURY	9.7e-06	Euryarchaeota archaeon	Uncharacterized protein
2026739	A0A2E6G108_9EURY	0.0081	Euryarchaeota archaeon	Uncharacterized protein
2026739	A0A2E7JYL9_9EURY	3.4e-08	Euryarchaeota archaeon	Uncharacterized protein
2026739	A0A2E9VIC0_9EURY	1.9e-08	Euryarchaeota archaeon	Uncharacterized protein
2026739	A0A2E9W5V0_9EURY	1.1e-09	Euryarchaeota archaeon	Uncharacterized protein
1635285	A0A101DXB1_9EURY	1.3e-25	Euryarchaeota archaeon 55_53	Uncharacterized protein
1852875	A0A1V6INL4_9EURY	1.1e-07	Euryarchaeota archaeon ADurb.Bin023	Transcription factor Pcc1
1852876	A0A1V5ZFT9_9EURY	4.3e-12	Euryarchaeota archaeon ADurb.Bin165	Transcription factor Pcc1
1852877	A0A1V5Y828_9EURY	7.1e-12	Euryarchaeota archaeon ADurb.Bin190	Transcription factor Pcc1
1852878	A0A1V5SPE4_9EURY	2.7e-12	Euryarchaeota archaeon ADurb.Bin294	Transcription factor Pcc1
1978126	A0A257A6Y7_9EURY	5.1e-11	Euryarchaeota archaeon ex4484_178	Uncharacterized protein
1797977	A0A1F9YZ84_9EURY	1.3e-11	Euryarchaeota archaeon RBG_13_57_23	Uncharacterized protein
1797978	A0A1F9ZJX0_9EURY	1.4e-12	Euryarchaeota archaeon RBG_13_61_15	Uncharacterized protein
1797980	A0A1F9Z3X9_9EURY	4.5e-10	Euryarchaeota archaeon RBG_16_67_27	Uncharacterized protein
1797982	A0A1F9ZA72_9EURY	6.3e-12	Euryarchaeota archaeon RBG_16_68_13	Uncharacterized protein
1797982	A0A1F9ZBV7_9EURY	6.9e-13	Euryarchaeota archaeon RBG_16_68_13	Uncharacterized protein
1797983	A0A1F9ZV18_9EURY	2.0e-10	Euryarchaeota archaeon RBG_19FT_COMBO_56_21	Uncharacterized protein
1797984	A0A1G0AAB1_9EURY	9.6e-13	Euryarchaeota archaeon RBG_19FT_COMBO_69_17	Uncharacterized protein
1803821	A0A151EE36_9EURY	8.7e-05	Euryarchaeota archaeon SM23-78	Uncharacterized protein
54261	D3S1C7_FERPA	3.1e-10	Ferroglobus placidus (strain DSM 10642 / AEDII12DO)	Uncharacterized protein
333146	S0ANC3_FERAC	0.001	Ferroplasma acidarmanus fer1	Uncharacterized protein
74969	A0A1V0N561_9EURY	0.001	Ferroplasma acidiphilum	Uncharacterized protein
261388	T0MAK5_9EURY	0.0056	Ferroplasma sp. Type II	Uncharacterized protein
683846	I0A2X3_FERFK	6.4e-09	Fervidicoccus fontis (strain DSM 19380 / JCM 18336 / VKM B-2539 / Kam940)	Uncharacterized protein
691883	A0A058Z929_9EUKA	0.00015	Fonticula alba	Uncharacterized protein
192259	S8CVV8_9LAMI	0.0044	Genlisea aurea	Uncharacterized protein
565033	A0A0A7GDI3_9EURY	1.4e-10	Geoglobus acetivorans	Uncharacterized protein
113653	A0A0F7IER7_9EURY	9.1e-10	Geoglobus ahangari	Uncharacterized protein conserved in archaea
29729	A0A0B0PDL0_GOSAR	0.0025	Gossypium arboreum	L antigen family member 3
3635	A0A1U8LUY7_GOSHI	0.0025	Gossypium hirsutum	uncharacterized protein LOC107930173
905079	L1J891_GUITH	0.0012	Guillardia theta CCMP2712	Uncharacterized protein
1775754	A0A147JZS4_9EURY	8.8e-21	Hadesarchaea archaeon DG-33	Uncharacterized protein
1775755	A0A147JSH6_9EURY	1.0e-21	Hadesarchaea archaeon DG-33-1	Uncharacterized protein
1776334	A0A147JXZ7_9EURY	1.2e-18	Hadesarchaea archaeon YNP_45	Uncharacterized protein
1776333	A0A147JZN8_9EURY	1.7e-22	Hadesarchaea archaeon YNP_N21	Uncharacterized protein
553468	A0A1N6UZU9_9EURY	1.4e-15	Haladaptatus litoreus	KEOPS complex subunit Pcc1
797209	E7QU60_9EURY	3.6e-15	Haladaptatus paucihalophilus DX253	KEOPS complex subunit Pcc1
1679489	A0A166SSW4_9EURY	1.0e-15	Haladaptatus sp. R4	KEOPS complex Pcc1-like subunit
1897478	A0A1D2QIN6_9EURY	3.2e-16	Haladaptatus sp. W1	KEOPS complex Pcc1-like subunit
413810	D8J6Z9_HALJB	3.9e-16	Halalkalicoccus jeotgali (strain DSM 18796 / CECT 7217 / JCM 14584 / KCTC 4019 / B3)	KEOPS complex Pcc1-like subunit
1008153	A0A151AIH3_9EURY	1.4e-17	Halalkalicoccus paucihalophilus	Transcription factor Pcc1
1604004	A0A0F7P8J0_9EURY	3.3e-16	Halanaeroarchaeum sulfurireducens	Rpo operon protein
1261545	U2YTI4_9EURY	1.4e-15	Halarchaeum acidiphilum MH1-52-1	Hypotheical conserved protein
996166	A0A1G9T198_9EURY	1.6e-15	Haloarchaeobius iranensis	KEOPS complex subunit Pcc1
1227452	M0K7D5_9EURY	6.5e-20	Haloarcula amylolytica JCM 13557	KEOPS complex Pcc1-like subunit
1230451	M0KGJ5_HALAR	6.2e-20	Haloarcula argentinensis DSM 12282	KEOPS complex Pcc1-like subunit
662475	M0L1H8_9EURY	4.4e-18	Haloarcula californiae ATCC 33799	KEOPS complex Pcc1-like subunit
51589	G0HWI2_HALHT	1.6e-19	Haloarcula hispanica (strain ATCC 33960 / DSM 4426 / JCM 8911 / NBRC 102182 / NCIMB 2187 / VKM B-1755)	Rpo operon protein
1417673	V5TPH4_HALHI	1.6e-19	Haloarcula hispanica N601	Rpo operon protein
1227453	M0LJR9_HALJP	1.1e-17	Haloarcula japonica DSM 6131	KEOPS complex Pcc1-like subunit
2238	Q5V1M3_HALMA	4.4e-18	Haloarcula marismortui (strain ATCC 43049 / DSM 3752 / JCM 8966 / VKM B-1809)	Uncharacterized protein
1705562	A0A0M9AKJ3_9EURY	3.8e-18	Haloarcula rubripromontorii	KEOPS complex Pcc1-like subunit
662476	M0K3L7_9EURY	4.4e-18	Haloarcula sinaiiensis ATCC 33800	KEOPS complex Pcc1-like subunit
1592728	A0A0B5GWZ6_9EURY	1.6e-19	Haloarcula sp. CBA1115	KEOPS complex Pcc1-like subunit
1622207	A0A165LY65_9EURY	1.6e-19	Haloarcula sp. K1	KEOPS complex Pcc1-like subunit
28442	A0A1H2V2P0_HALVA	4.1e-18	Haloarcula vallismortis	KEOPS complex subunit Pcc1
662477	M0JCG5_HALVA	4.1e-18	Haloarcula vallismortis ATCC 29715	KEOPS complex Pcc1-like subunit
1407499	A0A0U5H093_9EURY	3.1e-17	Halobacterium hubeiense	KEOPS complex subunit Pcc1
355548	A0A1I0P0F3_9EURY	1.6e-15	Halobacterium jilantaiense	KEOPS complex subunit Pcc1
2242	B0R2X9_HALS3	1.9e-14	Halobacterium salinarum (strain ATCC 29341 / DSM 671 / R1)	KEOPS complex subunit Pcc1
751944	W0K1K8_9EURY	2.6e-17	Halobacterium sp. DL1	Rpo operon protein
43928	A0A1M5JH98_9EURY	4.2e-15	Halobaculum gomorrense	KEOPS complex subunit Pcc1
660517	A0A1H3CWZ0_9EURY	2.7e-14	Halobellus clavatus	tRNA threonylcarbamoyladenosine modification (KEOPS) complex, Pcc1 subunit
699433	A0A1H5YLY1_9EURY	2.5e-16	Halobellus limi	KEOPS complex subunit Pcc1
148448	A0A1I1DP38_9EURY	1.5e-16	Halobiforma haloterrestris	KEOPS complex subunit Pcc1
358396	M0LQT7_9EURY	1.7e-17	Halobiforma lacisalsi AJ5	KEOPS complex Pcc1-like subunit
1227454	M0M2T3_9EURY	1.5e-16	Halobiforma nitratireducens JCM 10879	KEOPS complex Pcc1-like subunit
1132509	M0LRT7_9EURY	4.9e-17	Halococcus hamelinensis 100A6	KEOPS complex Pcc1-like subunit
931277	M0MZB3_HALMO	7.8e-16	Halococcus morrhuae DSM 1307	KEOPS complex Pcc1-like subunit
1227455	M0MM25_9EURY	1.3e-17	Halococcus saccharolyticus DSM 5350	KEOPS complex Pcc1-like subunit
1227456	M0NC53_9EURY	1.6e-17	Halococcus salifodinae DSM 8989	KEOPS complex Pcc1-like subunit
1227457	M0NAF9_9EURY	1.8e-15	Halococcus thailandensis JCM 13552	KEOPS complex Pcc1-like subunit
1873524	A0A1D8S5N3_9EURY	3.7e-13	Halodesulfurarchaeum formicicum	Uncharacterized protein
1227458	M0I6Q7_9EURY	2.6e-21	Haloferax alexandrinus JCM 10717	Putative KEOPS component Pcc1
662478	M0IXY5_9EURY	5.3e-21	Haloferax denitrificans ATCC 35960	Putative KEOPS component Pcc1
1230453	M0HS97_9EURY	1.5e-18	Haloferax elongans ATCC BAA-1513	Rpo operon protein
35746	A0A0K1IQT9_9EURY	2.8e-22	Haloferax gibbonsii	KEOPS complex Pcc1-like subunit
35746	M0HIB8_HALGM	3.1e-22	Haloferax gibbonsii (strain ATCC 33959 / DSM 4427 / JCM 8863 / NBRC 102184 / NCIMB 2188 / Ma 2.38)	Putative KEOPS component Pcc1
302484	A0A1H7GCS8_9EURY	3.9e-19	Haloferax larsenii	KEOPS complex subunit Pcc1
1227460	M0GT36_9EURY	3.5e-20	Haloferax larsenii JCM 13917	Rpo operon protein
2254	M0GHL6_HALL2	2.6e-21	Haloferax lucentense (strain DSM 14919 / JCM 9276 / NCIMB 13854 / Aa 2.2)	Putative KEOPS component Pcc1
1476858	A0A0D6JSI6_9EURY	4.3e-21	Haloferax massiliensis	Transcription factor Pcc1
2252	I3R288_HALMT	1.7e-21	Haloferax mediterranei (strain ATCC 33500 / DSM 1411 / JCM 8866 / NBRC 14739 / NCIMB 2177 / R-4)	KEOPS complex Pcc1-like subunit
662479	M0I7C9_9EURY	7.6e-21	Haloferax mucosum ATCC BAA-1512	Rpo operon protein
381852	M0GQ39_HALPT	2.8e-22	Haloferax prahovense (strain DSM 18310 / JCM 13924 / TL6)	Putative KEOPS component Pcc1
1227462	M0FT78_9EURY	1.1e-21	Haloferax sp. ATCC BAA-644	Putative KEOPS component Pcc1
1227463	M0FT30_9EURY	1.1e-21	Haloferax sp. ATCC BAA-645	Putative KEOPS component Pcc1
1227464	M0FGN1_9EURY	1.1e-21	Haloferax sp. ATCC BAA-646	Putative KEOPS component Pcc1
1243180	L5NKG3_9EURY	2.4e-21	Haloferax sp. BAB2207	Putative KEOPS component Pcc1
1544718	A0A0W1SJ73_9EURY	5.7e-20	Haloferax sp. SB29	KEOPS complex Pcc1-like subunit
1544719	A0A0W1RF82_9EURY	4.8e-21	Haloferax sp. SB3	KEOPS complex Pcc1-like subunit
662480	M0HZP6_9EURY	2.0e-20	Haloferax sulfurifontis ATCC BAA-897	Putative KEOPS component Pcc1
2246	D4GSR2_HALVD	2.6e-21	Haloferax volcanii (strain ATCC 29605 / DSM 3757 / JCM 8879 / NBRC 14742 / NCIMB 2012 / VKM B-1768 / DS2)	KEOPS complex subunit Pcc1
60847	E4NSL8_HALBP	3.5e-15	Halogeometricum borinquense (strain ATCC 700274 / DSM 11551 / JCM 10706 / PR3)	transcription factor PCC1
1227487	M0CXF2_9EURY	2.6e-16	Halogeometricum pallidum JCM 14848	Transcription factor pcc1
553469	A0A1I6GC88_9EURY	8.5e-17	Halogeometricum rufum	KEOPS complex subunit Pcc1
660520	A0A1H8PSG7_9EURY	3.4e-15	Halogranum amylolyticum	KEOPS complex subunit Pcc1
660521	A0A1G9QAP7_9EURY	1.2e-15	Halogranum gelatinilyticum	KEOPS complex subunit Pcc1
553466	A0A1I4E570_9EURY	7.9e-15	Halogranum rubrum	KEOPS complex subunit Pcc1
1210908	J2ZJ84_9EURY	7.9e-15	Halogranum salarium B-1	Rpo operon protein
1073996	A0A1H6SGG5_9EURY	1.1e-15	Halohasta litchfieldiae	KEOPS complex subunit Pcc1
699431	A0A0P7GAE5_9EURY	8.2e-12	Halolamina pelagica	KEOPS complex Pcc1-like subunit
699431	A0A1I5RQP2_9EURY	8.0e-13	Halolamina pelagica	KEOPS complex subunit Pcc1
1853690	A0A1V4C7H8_9EURY	4.9e-11	Halolamina sp. CBA1230	KEOPS complex Pcc1-like subunit
57705	C7NVP8_HALMD	2.8e-15	Halomicrobium mukohataei (strain ATCC 700874 / DSM 12286 / JCM 9738 / NCIMB 13541)	Rpo operon protein
767519	A0A1I6LA11_9EURY	3.7e-14	Halomicrobium zhouii	KEOPS complex subunit Pcc1
1070774	U1QJ29_9EURY	1.3e-15	Halonotius sp. J07HN4	Uncharacterized protein conserved in archaea
1238427	U1NYB6_9EURY	4.3e-13	Halonotius sp. J07HN6	Uncharacterized protein conserved in archaea
553467	A0A1I2MGB0_9EURY	2.6e-16	Halopelagius inordinatus	KEOPS complex subunit Pcc1
1236180	A0A1H1DHL1_9EURY	4.9e-17	Halopelagius longus	KEOPS complex subunit Pcc1
1267564	A0A1H6HPJ5_9EURY	1.2e-17	Halopenitus malekzadehii	tRNA threonylcarbamoyladenosine modification (KEOPS) complex, Pcc1 subunit
1048396	A0A1H3G711_9EURY	2.0e-17	Halopenitus persicus	tRNA threonylcarbamoyladenosine modification (KEOPS) complex, Pcc1 subunit
756883	G2MKG4_9ARCH	3.5e-12	halophilic archaeon DL31	Uncharacterized protein
1085029	U1PTB5_9EURY	1.4e-09	halophilic archaeon J07HB67	Transcription factor Pcc1
1325472	U1MK92_9EURY	1.5e-13	halophilic archaeon J07HX5	Uncharacterized protein conserved in archaea
1085028	U1QNZ8_9EURY	5.4e-17	halophilic archaeon J07HX64	Uncharacterized protein
1202768	A0A1I0NHE8_9EURY	2.2e-17	Halopiger salifodinae	KEOPS complex subunit Pcc1
387343	F8DBN3_HALXS	1.2e-16	Halopiger xanaduensis (strain DSM 18323 / JCM 14033 / SH-6)	Uncharacterized protein
1514971	A0A0W1RAZ4_9EURY	6.9e-16	Haloprofundus marisrubri	KEOPS complex Pcc1-like subunit
1238426	U1NQN5_9EURY	1.2e-13	Haloquadratum sp. J07HQX50	Uncharacterized protein conserved in archaea
293091	Q18KN2_HALWD	1.1e-08	Haloquadratum walsbyi (strain DSM 16790 / HBSQ001)	KEOPS complex subunit Pcc1
293091	G0LHP0_HALWC	9.4e-09	Haloquadratum walsbyi (strain DSM 16854 / JCM 12705 / C23)	KEOPS complex subunit Pcc1
1238424	U1MLF9_9EURY	2.6e-10	Haloquadratum walsbyi J07HQW1	Uncharacterized protein conserved in archaea
1238425	U1NHI9_9EURY	1.6e-11	Haloquadratum walsbyi J07HQW2	Uncharacterized protein conserved in archaea
1033806	F7PM34_9EURY	2.5e-12	Halorhabdus tiamatea SARL4B	Pcc1-type transcription factor-like protein
146826	C7NQA9_HALUD	2.1e-09	Halorhabdus utahensis (strain DSM 12940 / JCM 11049 / AX-2)	Uncharacterized protein
1367881	A0A1H8FC24_9EURY	1.3e-13	Halorientalis persicus	KEOPS complex subunit Pcc1
660518	A0A1G7J336_9EURY	2.6e-14	Halorientalis regularis	KEOPS complex subunit Pcc1
1932360	A0A1Q1FHB8_9EURY	2.2e-15	Halorientalis sp. IM1011	Uncharacterized protein
1230454	M0PIJ1_9EURY	4.2e-15	Halorubrum aidingense JCM 13560	Rpo operon protein
387340	A0A1I2ZXA1_9EURY	5.1e-13	Halorubrum aquaticum	KEOPS complex subunit Pcc1
1230455	M0PPR2_9EURY	5.0e-10	Halorubrum arcis JCM 13916	Rpo operon protein
1227465	M0ELL7_9EURY	1.3e-14	Halorubrum californiensis DSM 19288	Rpo operon protein
335819	A0A238V5C6_HALC1	9.1e-16	Halorubrum chaoviator (strain DSM 11365 / JCM 9573 / AUS-1)	KEOPS complex subunit Pcc1
1227466	M0E9F5_9EURY	4.6e-15	Halorubrum coriense DSM 10284	Rpo operon protein
29283	A0A256KS89_9EURY	3.7e-14	Halorubrum distributum	KEOPS complex Pcc1-like subunit
1227468	M0F0M1_9EURY	9.3e-14	Halorubrum distributum JCM 10118	Rpo operon protein
1227467	M0ETU4_9EURY	9.3e-14	Halorubrum distributum JCM 9100	Rpo operon protein
337243	A0A256J0Y9_9EURY	1.2e-15	Halorubrum ezzemoulense	KEOPS complex Pcc1-like subunit
337243	A0A256JWK0_9EURY	9.1e-16	Halorubrum ezzemoulense	KEOPS complex Pcc1-like subunit
337243	A0A256KQ01_9EURY	2.5e-15	Halorubrum ezzemoulense	KEOPS complex Pcc1-like subunit
1121945	A0A1X4G696_9EURY	5.4e-14	Halorubrum ezzemoulense DSM 17463	KEOPS complex Pcc1-like subunit
1383851	A0A256ICX6_9EURY	8.7e-13	Halorubrum halodurans	KEOPS complex Pcc1-like subunit
1227481	M0FJ45_9EURY	7.1e-16	Halorubrum hochstenium ATCC 700873	Rpo operon protein
1230456	M0NWY8_9EURY	1.2e-14	Halorubrum kocurii JCM 14978	Rpo operon protein
2247	B9LTN4_HALLT	8.9e-15	Halorubrum lacusprofundi (strain ATCC 49239 / DSM 5036 / JCM 8891 / ACAM 34)	Rpo operon protein
1227482	M0NXJ6_9EURY	2.0e-14	Halorubrum lipolyticum DSM 21995	Rpo operon protein
1227483	M0P006_9EURY	6.3e-14	Halorubrum litoreum JCM 13561	Rpo operon protein
1383844	A0A2G1WMN6_9EURY	1.2e-14	Halorubrum persicum	KEOPS complex Pcc1-like subunit
2248	A0A081ESZ7_9EURY	4.7e-14	Halorubrum saccharovorum	KEOPS complex Pcc1-like subunit
1227484	M0DTF0_9EURY	4.6e-14	Halorubrum saccharovorum DSM 1137	Rpo operon protein
35743	A0A1I6G5P6_HALSD	3.7e-15	Halorubrum sodomense	KEOPS complex subunit Pcc1
1383842	A0A2G1WSP5_9EURY	2.5e-15	Halorubrum sp. C191	KEOPS complex Pcc1-like subunit
1483399	A0A2G1X1K5_9EURY	4.1e-12	Halorubrum sp. C3	KEOPS complex Pcc1-like subunit (Fragment)
1483400	A0A256KWJ5_9EURY	3.7e-14	Halorubrum sp. E3	KEOPS complex Pcc1-like subunit
1483400	A0A256L8Q4_9EURY	6.5e-14	Halorubrum sp. E3	KEOPS complex Pcc1-like subunit (Fragment)
1480718	A0A256IC13_9EURY	1.5e-14	Halorubrum sp. Ea1	KEOPS complex Pcc1-like subunit
1383841	A0A256I1W8_9EURY	7.6e-15	Halorubrum sp. Ea8	KEOPS complex Pcc1-like subunit
1383843	A0A256H7A3_9EURY	7.6e-15	Halorubrum sp. Eb13	KEOPS complex Pcc1-like subunit
1480728	A0A256H6N4_9EURY	7.6e-15	Halorubrum sp. Hd13	KEOPS complex Pcc1-like subunit
1383850	A0A256HD83_9EURY	1.5e-14	Halorubrum sp. Ib24	KEOPS complex Pcc1-like subunit
1855863	A0A1Y3ADB0_9EURY	9.1e-16	Halorubrum sp. SD612	KEOPS complex Pcc1-like subunit
1855863	A0A1Y3ADU8_9EURY	3.3e-15	Halorubrum sp. SD612	KEOPS complex Pcc1-like subunit
1855873	A0A1Y3A6C4_9EURY	6.1e-15	Halorubrum sp. SD683	KEOPS complex Pcc1-like subunit
2032630	A0A2A2FEJ7_9EURY	6.4e-15	Halorubrum sp. WN019	KEOPS complex Pcc1-like subunit
1227485	M0DLY6_9EURY	3.0e-16	Halorubrum tebenquichense DSM 14210	Rpo operon protein
1227486	M0DGK9_9EURY	3.7e-14	Halorubrum terrestre JCM 10247	Rpo operon protein
1765655	A0A0M9AQ12_9EURY	1.4e-13	Halorubrum tropicale	KEOPS complex Pcc1-like subunit
63740	A0A238W637_HALVU	6.1e-16	Halorubrum vacuolatum	KEOPS complex subunit Pcc1
261291	A0A1G7H735_9EURY	9.3e-15	Halorubrum xinjiangense	KEOPS complex subunit Pcc1
797114	M0CCY1_9EURY	4.6e-16	Halosimplex carlsbadense 2-9-1	KEOPS complex Pcc1-like subunit
619731	A0A1I6SHB8_9EURY	6.2e-16	Halostagnicola kamekurae	KEOPS complex subunit Pcc1
797299	W0JPD3_9EURY	4.2e-16	Halostagnicola larsenii XH-48	KEOPS complex Pcc1 subunit
588898	A0A1N6Y567_9EURY	1.4e-15	Haloterrigena daqingensis	KEOPS complex Pcc1-like subunit
392421	A0A1G6JIC3_9EURY	2.6e-17	Haloterrigena hispanica	KEOPS complex subunit Pcc1
1230457	M0CTY5_9EURY	8.6e-17	Haloterrigena limicola JCM 13563	KEOPS complex Pcc1-like subunit
1416969	A0A179EI46_9EURY	7.4e-17	Haloterrigena mahii	Uncharacterized protein
301967	A0A1S8AXR2_9EURY	7.0e-17	Haloterrigena saccharevitans	KEOPS complex Pcc1-like subunit
1227488	M0BQL0_9EURY	8.0e-17	Haloterrigena salina JCM 13891	KEOPS complex Pcc1-like subunit
1227489	M0BPJ7_9EURY	7.9e-16	Haloterrigena thermotolerans DSM 11522	KEOPS complex Pcc1-like subunit
62320	D2RQN8_HALTV	9.3e-17	Haloterrigena turkmenica (strain ATCC 51198 / DSM 5511 / NCIMB 13204 / VKM B-1734)	Uncharacterized protein
890420	A0A1G8SPN8_9EURY	3.3e-16	Halovenus aranensis	KEOPS complex subunit Pcc1
1227490	M0BVN0_9EURY	8.3e-17	Halovivax asiaticus JCM 14624	KEOPS complex Pcc1-like subunit
387341	L0IAG0_HALRX	3.0e-16	Halovivax ruber (strain DSM 18193 / JCM 13892 / XH-70)	Uncharacterized protein
4232	A0A251SA13_HELAN	0.0044	Helianthus annuus	Putative CTAG/Pcc1 family
6412	T1EU60_HELRO	5.6e-06	Helobdella robusta	Uncharacterized protein
938273	A0A0W8F015_9ZZZZ	2.2e-09	hydrocarbon metagenome	Uncharacterized protein
938273	A0A0W8FCW0_9ZZZZ	7.2e-09	hydrocarbon metagenome	Uncharacterized protein
938273	A0A0W8FI25_9ZZZZ	9.7e-10	hydrocarbon metagenome	Uncharacterized protein
232323	A0A1W0W9F0_HYPDU	7.7e-05	Hypsibius dujardini	Uncharacterized protein
160233	A8AAM5_IGNH4	5.4e-10	Ignicoccus hospitalis (strain KIN4/I / DSM 18386 / JCM 14125)	Uncharacterized protein
940295	A0A0U3FA42_9CREN	2.4e-10	Ignicoccus islandicus DSM 13165	Uncharacterized protein
334771	E0SQY0_IGNAA	6.5e-10	Ignisphaera aggregans (strain DSM 17230 / JCM 13409 / AQ1.S1)	Uncharacterized protein
34613	V5HT73_IXORI	2.5e-06	Ixodes ricinus	Putative transcription factor pcc1
6945	B7P4A6_IXOSC	3.0e-05	Ixodes scapularis	L antigen, putative
7574	A0A1S3KFB3_LINUN	0.0062	Lingula unguis	EKC/KEOPS complex subunit LAGE3-like isoform X1
1538547	A0A0F8VIH8_9ARCH	1.3e-07	Lokiarchaeum sp. GC14_75	Uncharacterized protein
225164	V4A782_LOTGI	0.0052	Lottia gigantea	Uncharacterized protein
1502289	A0A087S827_9ARCH	1.9e-15	Marine Group I thaumarchaeote SCGC AAA799-B03	Transcription factor Pcc1 protein
1502291	A0A087RUB1_9ARCH	1.9e-15	Marine Group I thaumarchaeote SCGC AAA799-D11	Transcription factor Pcc1 protein
1502292	A0A081S3N9_9ARCH	1.9e-15	Marine Group I thaumarchaeote SCGC AAA799-E16	Transcription factor Pcc1 protein
1502293	A0A081RMN8_9ARCH	1.9e-15	Marine Group I thaumarchaeote SCGC AAA799-N04	Transcription factor Pcc1 protein
1502294	A0A087RPG2_9ARCH	1.5e-13	Marine Group I thaumarchaeote SCGC AAA799-O18	Transcription factor Pcc1 protein
1503183	A0A087S0B3_9ARCH	1.9e-15	Marine Group I thaumarchaeote SCGC RSA3	Transcription factor Pcc1 protein
1889001	A0A1J5TX43_9EURY	6.8e-11	Marine Group III euryarchaeote CG-Bathy1	Uncharacterized protein
1888995	A0A1J5TJA8_9EURY	4.8e-09	Marine Group III euryarchaeote CG-Epi1	Uncharacterized protein
1888996	A0A1J5U0S6_9EURY	1.7e-06	Marine Group III euryarchaeote CG-Epi2	Uncharacterized protein
1888997	A0A1J5U4Z1_9EURY	6.4e-08	Marine Group III euryarchaeote CG-Epi3	Uncharacterized protein
1888999	A0A1J5TM85_9EURY	2.4e-08	Marine Group III euryarchaeote CG-Epi5	Uncharacterized protein
412755	A0A0F9HZD8_9ZZZZ	1.7e-14	marine sediment metagenome	Uncharacterized protein
412755	A0A0F9PYK7_9ZZZZ	1.3e-07	marine sediment metagenome	Uncharacterized protein
412755	A0A0F9RTT0_9ZZZZ	1.3e-07	marine sediment metagenome	Uncharacterized protein
412755	X0T121_9ZZZZ	6.4e-14	marine sediment metagenome	Uncharacterized protein (Fragment)
412755	X0U4M1_9ZZZZ	9.1e-14	marine sediment metagenome	Uncharacterized protein
412755	X0VE19_9ZZZZ	0.0034	marine sediment metagenome	Uncharacterized protein
412755	X1B6U8_9ZZZZ	2.7e-08	marine sediment metagenome	Uncharacterized protein (Fragment)
412755	X1FJJ1_9ZZZZ	1.8e-06	marine sediment metagenome	Uncharacterized protein (Fragment)
412755	X1FRL5_9ZZZZ	2.3e-13	marine sediment metagenome	Uncharacterized protein
412755	X1LWA0_9ZZZZ	1.6e-07	marine sediment metagenome	Uncharacterized protein
412755	X1QSF5_9ZZZZ	4.3e-09	marine sediment metagenome	Uncharacterized protein
1006005	F4G1S2_METCR	0.00048	Metallosphaera cuprina (strain Ar-4)	Uncharacterized protein
671065	H2C6L2_9CREN	0.009	Metallosphaera yellowstonensis MK1	Uncharacterized protein
1635284	A0A101DQJ5_9EURY	3.8e-19	Methanobacteriaceae archaeon 41_258	Uncharacterized protein
2161	A0A2A2H295_METBR	7.8e-19	Methanobacterium bryantii	Uncharacterized protein
118062	A0A1D3L0J1_9EURY	2.3e-20	Methanobacterium congolense	KEOPS complex subunit Pcc1
2162	A0A089ZCL8_METFO	5.6e-16	Methanobacterium formicicum	Uncharacterized protein
2162	A0A090I8M5_METFO	3.8e-16	Methanobacterium formicicum	Uncharacterized protein
2162	K2RS10_METFP	1.0e-20	Methanobacterium formicicum (strain DSM 3637 / PP1)	KEOPS complex Pcc1-like subunit
877455	F0TCC8_METLA	9.0e-18	Methanobacterium lacus (strain AL-21)	Uncharacterized protein
868131	F6D4M1_METPW	2.3e-22	Methanobacterium paludis (strain DSM 25820 / JCM 18151 / SWAN1)	Uncharacterized protein
1641383	A0A101HEY9_9EURY	5.6e-16	Methanobacterium sp. 42_16	Uncharacterized protein
1860100	A0A1D2WB71_9EURY	7.8e-19	Methanobacterium sp. A39	Uncharacterized protein
1220534	K6T2H7_9EURY	1.4e-20	Methanobacterium sp. Maddingley MBC34	Uncharacterized protein
1379702	U6ECB4_9EURY	8.1e-21	Methanobacterium sp. MB1	Uncharacterized protein
1811674	A0A1V4TGA4_9EURY	1.4e-18	Methanobacterium sp. PtaB.Bin024	Transcription factor Pcc1
1811675	A0A1V4YRQ9_9EURY	1.1e-19	Methanobacterium sp. PtaU1.Bin097	Transcription factor Pcc1
1811676	A0A1V4YRK9_9EURY	2.7e-17	Methanobacterium sp. PtaU1.Bin242	Transcription factor Pcc1
1300164	A0A1V6N3P2_9EURY	1.9e-22	Methanobrevibacter arboriphilus JCM 13429 = DSM 1125	Uncharacterized protein
49547	A0A165YYV0_9EURY	6.7e-17	Methanobrevibacter curvatus	Transcription factor Pcc1
55758	A0A166AZN5_9EURY	3.3e-18	Methanobrevibacter filiformis	Transcription factor Pcc1
190974	A0A1H7L7R1_9EURY	1.8e-21	Methanobrevibacter gottschalkii	KEOPS complex subunit Pcc1
230361	A0A0U3EA21_9EURY	1.7e-24	Methanobrevibacter millerae	Uncharacterized protein
230361	A0A1G5WTT1_9EURY	1.6e-22	Methanobrevibacter millerae	KEOPS complex subunit Pcc1
294671	A0A126QZ13_9EURY	9.7e-23	Methanobrevibacter olleyae	KEOPS complex subunit Pcc1
66851	A0A165ZDW4_9EURY	3.1e-24	Methanobrevibacter oralis	Transcription factor Pcc1
83816	D3E3T7_METRM	1.2e-09	Methanobrevibacter ruminantium (strain ATCC 35063 / DSM 1093 / JCM 13430 / OCM 146 / M1)	Uncharacterized protein
2173	A5UNR0_METS3	1.8e-22	Methanobrevibacter smithii (strain ATCC 35061 / DSM 861 / OCM 144 / PS)	Uncharacterized protein
1263088	R7PUQ5_9EURY	2.9e-23	Methanobrevibacter smithii CAG:186	Uncharacterized protein
521002	D2ZQY7_METSM	2.9e-23	Methanobrevibacter smithii DSM 2374	Uncharacterized protein
483214	B9ADL5_METSM	2.9e-23	Methanobrevibacter smithii DSM 2375	Uncharacterized protein
387957	A0A219AKT4_9EURY	8.3e-21	Methanobrevibacter sp. 87.7	Uncharacterized protein
1860099	A0A1D2WLK8_9EURY	1.8e-21	Methanobrevibacter sp. A27	Uncharacterized protein
1860156	A0A1D2WVL4_9EURY	1.8e-22	Methanobrevibacter sp. A54	Uncharacterized protein
224719	R9SKZ1_9EURY	1.1e-21	Methanobrevibacter sp. AbM4	Uncharacterized protein
1609968	A0A125RC29_9EURY	3.4e-23	Methanobrevibacter sp. YE315	Uncharacterized protein
1641382	A0A117LUJ5_9EURY	1.2e-10	Methanocalculus sp. 52_23	Uncharacterized protein
1301915	A0A076LFN6_9EURY	2.8e-11	Methanocaldococcus bathoardescens	Uncharacterized protein
83171	C7P9F6_METFA	3.7e-11	Methanocaldococcus fervens (strain DSM 4213 / JCM 15782 / AG86)	Uncharacterized protein
67760	D5VRG7_METIM	9.8e-13	Methanocaldococcus infernus (strain DSM 11812 / JCM 15783 / ME)	Uncharacterized protein
32644	D3S5Y4_METSF	1.7e-11	Methanocaldococcus sp. (strain FS406-22)	Uncharacterized protein
1069083	N6VZS4_9EURY	1.1e-11	Methanocaldococcus villosus KIN24-T80	KEOPS complex Pcc1-like subunit
73913	C9RDR4_METVM	5.2e-13	Methanocaldococcus vulcanius (strain ATCC 700851 / DSM 12094 / M7)	Uncharacterized protein
1175445	Q0W2Y4_METAR	3.3e-15	Methanocella arvoryzae (strain DSM 22066 / NBRC 105507 / MRE50)	Uncharacterized protein
1175444	H8IAE9_METCZ	3.9e-16	Methanocella conradii (strain DSM 24694 / JCM 17849 / CGMCC 1.5162 / HZ254)	Uncharacterized protein conserved in archaea
570267	D1Z1X3_METPS	1.2e-15	Methanocella paludicola (strain DSM 17711 / JCM 13418 / NBRC 101707 / SANAE)	Uncharacterized protein
1811677	A0A1V4YVW0_9EURY	4.7e-17	Methanocella sp. PtaU1.Bin125	Transcription factor Pcc1
29291	Q12ZB2_METBU	5.2e-17	Methanococcoides burtonii (strain DSM 6242 / NBRC 107633 / OCM 468 / ACE-M)	Uncharacterized protein
2226	A0A099T0V0_METMT	2.6e-21	Methanococcoides methylutens	Uncharacterized protein
1434104	A0A0E3SQB8_METMT	6.1e-20	Methanococcoides methylutens MM1	Uncharacterized protein
42879	A6UTE6_META3	6.6e-07	Methanococcus aeolicus (strain ATCC BAA-1280 / DSM 17508 / OCM 812 / Nankai-3)	Uncharacterized protein
39152	A4FZU1_METM5	6.0e-09	Methanococcus maripaludis (strain C5 / ATCC BAA-1333)	Uncharacterized protein
39152	A9A851_METM6	3.4e-09	Methanococcus maripaludis (strain C6 / ATCC BAA-1332)	Uncharacterized protein
39152	A6VIN5_METM7	3.9e-09	Methanococcus maripaludis (strain C7 / ATCC BAA-1331)	Uncharacterized protein
39152	Q6M0M4_METMP	1.2e-07	Methanococcus maripaludis (strain S2 / LL)	Conserved hypothetical archaeal protein
1053692	G0H257_METMI	6.1e-09	Methanococcus maripaludis X1	KEOPS complex Pcc1-like subunit
2187	A6URN4_METVS	2.1e-07	Methanococcus vannielii (strain ATCC 35089 / DSM 1224 / JCM 13029 / OCM 148 / SB)	Uncharacterized protein
2188	D7DUQ2_METV3	1.2e-08	Methanococcus voltae (strain ATCC BAA-1334 / A3)	Uncharacterized protein
83984	A2ST48_METLZ	5.3e-14	Methanocorpusculum labreanum (strain ATCC 43576 / DSM 4855 / Z)	Uncharacterized protein-like protein
2193	A0A2A2HGJ4_9EURY	1.1e-14	Methanocorpusculum parvum	Uncharacterized protein
83986	A0A163BJJ5_9EURY	6.1e-08	Methanoculleus bourgensis	Uncharacterized protein
83986	I7KBW8_METBM	1.2e-10	Methanoculleus bourgensis (strain ATCC 43281 / DSM 3045 / OCM 15 / MS2)	Uncharacterized protein
118126	A0A1M4MN59_9EURY	6.0e-09	Methanoculleus chikugoensis	KEOPS complex Pcc1-like subunit
2198	A0A117LQG7_9EURY	4.1e-10	Methanoculleus marisnigri	Uncharacterized protein
2198	A3CW50_METMJ	8.6e-10	Methanoculleus marisnigri (strain ATCC 35101 / DSM 1498 / JR1)	Uncharacterized protein
1550566	A0A0H1QXL3_9EURY	9.8e-10	Methanoculleus sediminis	Uncharacterized protein
1262903	R7Q1K2_9EURY	4.4e-09	Methanoculleus sp. CAG:1088	Uncharacterized protein
86622	A0A0X3BJE2_9EURY	6.1e-08	Methanoculleus sp. MAB1	Uncharacterized protein
1495314	A0A063ZCQ7_9EURY	1.3e-09	Methanoculleus sp. MH98A	Uncharacterized protein
1735326	A0A0Q1FAP0_9EURY	3.1e-10	Methanoculleus sp. SDB	Uncharacterized protein
2200	A0A1G9AMT2_9EURY	2.9e-10	Methanoculleus thermophilus	KEOPS complex subunit Pcc1
28892	J1L1Z5_9EURY	1.8e-10	Methanofollis liminatans DSM 4140	Uncharacterized protein
1495144	A0A110A397_9EURY	2.9e-07	methanogenic archaeon ISO4-H5	Uncharacterized protein
1452364	A0A126QVX8_9EURY	2.7e-06	methanogenic archaeon mixed culture ISO4-G1	Uncharacterized protein
1452364	A0A126QXD5_9EURY	0.0012	methanogenic archaeon mixed culture ISO4-G1	Uncharacterized protein
2322	D7E8G0_METEZ	3.7e-14	Methanohalobium evestigatum (strain ATCC BAA-1072 / DSM 3721 / NBRC 107634 / OCM 161 / Z-7303)	Uncharacterized protein
51203	A0A285EL22_9EURY	6.1e-13	Methanohalophilus euhalobius	KEOPS complex subunit Pcc1
2177	A0A1L3Q4A4_9EURY	4.7e-13	Methanohalophilus halophilus	KEOPS complex subunit Pcc1
2176	D5EAX3_METMS	5.7e-13	Methanohalophilus mahii (strain ATCC 35705 / DSM 5219 / SLP)	Uncharacterized protein
39664	A0A2D3C887_9EURY	2.5e-14	Methanohalophilus portucalensis	Uncharacterized protein
523843	A0A1L9C775_9EURY	2.5e-14	Methanohalophilus portucalensis FDF-1	KEOPS complex subunit Pcc1
1884871	A0A1D2UWL8_9EURY	6.1e-13	Methanohalophilus sp. 2-GBenrich	Uncharacterized protein
1864608	A0A1B8X2C1_9EURY	6.1e-13	Methanohalophilus sp. DAL1	Uncharacterized protein
1794907	A0A139C6P9_9EURY	6.1e-13	Methanohalophilus sp. T328-1	Uncharacterized protein
54120	E1RK07_METP4	8.7e-10	Methanolacinia petrolearia (strain DSM 11571 / OCM 486 / SEBR 4847)	Uncharacterized protein
1735327	A0A0Q0VMQ2_9EURY	3.1e-10	Methanolinea sp. SDB	Uncharacterized protein
487685	A0A1I4NQX1_9EURY	1.1e-20	Methanolobus profundi	KEOPS complex subunit Pcc1
1794908	A0A139CGW0_9EURY	3.5e-18	Methanolobus sp. T82-4	Uncharacterized protein
1090322	W9DPN8_METTI	5.3e-18	Methanolobus tindarius DSM 2278	Transcription factor Pcc1
38026	A0A1G7P8N4_9EURY	2.7e-18	Methanolobus vulcani	KEOPS complex subunit Pcc1
1811727	A0A1V4TRZ3_9EURY	2.4e-07	Methanomassiliicoccales archaeon PtaB.Bin134	Transcription factor Pcc1
1811730	A0A1V4ZBZ9_9EURY	3.3e-13	Methanomassiliicoccales archaeon PtaU1.Bin124	Transcription factor Pcc1
1713724	A0A0Q4BEX7_9EURY	3.9e-12	Methanomassiliicoccales archaeon RumEn M1	Uncharacterized protein
1713725	A0A0Q4B3D3_9EURY	2.8e-07	Methanomassiliicoccales archaeon RumEn M2	Uncharacterized protein
1406512	R9T5L2_METII	3.5e-11	Methanomassiliicoccus intestinalis (strain Issoire-Mx1)	Uncharacterized protein
1291540	M9SC56_METAX	4.4e-09	Methanomethylophilus alvus (strain Mx1201)	Uncharacterized protein
101192	L0KX86_METHD	2.4e-17	Methanomethylovorans hollandica (strain DSM 15978 / NBRC 107637 / DMS1)	Uncharacterized protein
1811678	A0A1V4YHJ1_9EURY	1.9e-15	Methanomethylovorans sp. PtaU1.Bin073	Transcription factor Pcc1
1641394	A0A101IXR7_9EURY	1.2e-10	Methanomicrobiales archaeon 53_19	Uncharacterized protein
1927129	A0A1Y3GDP2_9EURY	1.8e-15	Methanonatronarchaeum thermophilum	Pcc1 subunit of KEOPS complex
937775	H1Z2A9_9EURY	9.2e-12	Methanoplanus limicola DSM 2279	Uncharacterized protein
2320	Q8TYC6_METKA	1.0e-11	Methanopyrus kandleri (strain AV19 / DSM 6324 / JCM 9639 / NBRC 100938)	Uncharacterized protein conserved in archaea
358766	A7I9C3_METB6	3.5e-11	Methanoregula boonei (strain DSM 21154 / JCM 14090 / 6A8)	Uncharacterized protein
882104	L0HDY9_METFS	3.1e-13	Methanoregula formicica (strain DSM 22288 / NBRC 105244 / SMSP)	Uncharacterized protein
1811680	A0A1V4TZN5_9EURY	1.1e-08	Methanoregula sp. PtaB.Bin085	Transcription factor Pcc1
1811681	A0A1V4ZPD8_9EURY	1.1e-08	Methanoregula sp. PtaU1.Bin006	Transcription factor Pcc1
1811682	A0A1V4ZZW8_9EURY	6.3e-09	Methanoregula sp. PtaU1.Bin051	Transcription factor Pcc1
1811720	A0A1V4UE54_9EURY	6.9e-10	Methanoregulaceae archaeon PtaB.Bin009	Transcription factor Pcc1
1811721	A0A1V4U7F9_9EURY	1.0e-10	Methanoregulaceae archaeon PtaB.Bin056	Transcription factor Pcc1
1811723	A0A1V4UKM8_9EURY	6.2e-11	Methanoregulaceae archaeon PtaB.Bin152	Transcription factor Pcc1
1811725	A0A1V5A4Q1_9EURY	6.9e-10	Methanoregulaceae archaeon PtaU1.Bin066	Transcription factor Pcc1
1811726	A0A1V5AG91_9EURY	8.8e-10	Methanoregulaceae archaeon PtaU1.Bin222	Transcription factor Pcc1
301375	A0A124FMF0_9EURY	5.5e-09	Methanosaeta harundinacea	Uncharacterized protein
301375	G7WQF6_METH6	8.7e-13	Methanosaeta harundinacea (strain 6Ac)	Uncharacterized protein
1917477	A0A257MI81_9EURY	1.5e-12	Methanosaeta sp. ASM2	Uncharacterized protein
1917474	A0A257MQA3_9EURY	3.8e-12	Methanosaeta sp. ASO1	Uncharacterized protein
1917473	A0A257MTL1_9EURY	3.8e-12	Methanosaeta sp. NSM2	Uncharacterized protein
1917472	A0A257MDL0_9EURY	4.8e-12	Methanosaeta sp. NSP1	Uncharacterized protein
1811683	A0A1V4UUF7_9EURY	4.4e-09	Methanosaeta sp. PtaB.Bin005	Transcription factor Pcc1
1811684	A0A1V4UW74_9EURY	7.0e-12	Methanosaeta sp. PtaB.Bin018	Transcription factor Pcc1
1811685	A0A1V4V3B3_9EURY	2.7e-09	Methanosaeta sp. PtaB.Bin039	Transcription factor Pcc1
1811690	A0A1V4V3M0_9EURY	1.4e-09	Methanosaeta sp. PtaB.Bin087	Transcription factor Pcc1
1811686	A0A1V5AHT1_9EURY	7.0e-12	Methanosaeta sp. PtaU1.Bin016	Transcription factor Pcc1
1811687	A0A1V5AEE7_9EURY	2.7e-09	Methanosaeta sp. PtaU1.Bin028	Transcription factor Pcc1
1811691	A0A1V5AV34_9EURY	1.5e-09	Methanosaeta sp. PtaU1.Bin055	Transcription factor Pcc1
1811688	A0A1V5B283_9EURY	8.4e-10	Methanosaeta sp. PtaU1.Bin060	Transcription factor Pcc1
1811689	A0A1V5B340_9EURY	3.3e-11	Methanosaeta sp. PtaU1.Bin112	Transcription factor Pcc1
1735328	A0A0Q1G5H1_9EURY	5.5e-09	Methanosaeta sp. SDB	Uncharacterized protein
39669	F7XLT4_METZD	8.6e-15	Methanosalsum zhilinae (strain DSM 4017 / NBRC 107636 / OCM 62 / WeN5)	Uncharacterized protein
2214	Q8TQ12_METAC	7.9e-13	Methanosarcina acetivorans (strain ATCC 35395 / DSM 2834 / JCM 12185 / C2A)	Uncharacterized protein
2208	Q467K1_METBF	2.6e-14	Methanosarcina barkeri (strain Fusaro / DSM 804)	Uncharacterized protein
1434106	A0A0E3R0K4_METBA	2.9e-14	Methanosarcina barkeri 227	Uncharacterized protein
1434107	A0A0E3SIZ5_METBA	2.0e-13	Methanosarcina barkeri 3	Uncharacterized protein
796385	A0A0G3C651_METBA	2.9e-14	Methanosarcina barkeri CM1	Uncharacterized protein
1434108	A0A0E3QUG5_METBA	2.9e-14	Methanosarcina barkeri MS	Uncharacterized protein
1434109	A0A0E3QLT0_METBA	2.6e-14	Methanosarcina barkeri str. Wiesmoor	Uncharacterized protein
1715806	A0A0P6VK10_9EURY	2.8e-15	Methanosarcina flavescens	Uncharacterized protein
1434110	A0A0E3SFV6_9EURY	4.8e-13	Methanosarcina horonobensis HB-1 = JCM 15518	Uncharacterized protein
1434111	A0A0E3S4A8_9EURY	5.1e-13	Methanosarcina lacustris Z-7289	Uncharacterized protein
2209	A0A0F8HQF4_METMZ	3.4e-14	Methanosarcina mazei (strain ATCC BAA-159 / DSM 3647 / Goe1 / Go1 / JCM 11833 / OCM 88)	Uncharacterized protein
1434113	A0A0E3RX41_METMZ	3.4e-14	Methanosarcina mazei C16	Uncharacterized protein
1434114	A0A0E3RRP9_METMZ	3.4e-14	Methanosarcina mazei LYC	Uncharacterized protein
213585	A0A0E3LUH4_METMZ	3.4e-14	Methanosarcina mazei S-6	Uncharacterized protein
1434115	A0A0E3R9I2_METMZ	3.5e-15	Methanosarcina mazei SarPi	Uncharacterized protein
1236903	M1QCM8_METMZ	3.4e-14	Methanosarcina mazei Tuc01	Uncharacterized protein
1434117	A0A0E3PXH0_METMZ	3.4e-14	Methanosarcina mazei WWM610	Uncharacterized protein
1434118	A0A0E3PNA7_9EURY	4.7e-13	Methanosarcina siciliae C2J	Uncharacterized protein
1434119	A0A0E3LB19_9EURY	4.7e-13	Methanosarcina siciliae HI350	Uncharacterized protein
1434120	A0A0E3P5W8_9EURY	4.7e-13	Methanosarcina siciliae T4/M	Uncharacterized protein
1483601	A0A0F8NDP5_9EURY	3.3e-13	Methanosarcina sp. 1.H.A.2.2	Uncharacterized protein
1483602	A0A0F8UNS7_9EURY	3.3e-13	Methanosarcina sp. 1.H.T.1A.1	Uncharacterized protein
1483600	A0A0F8CZ47_9EURY	6.1e-13	Methanosarcina sp. 2.H.A.1B.4	Uncharacterized protein
1483596	A0A0F8CBP0_9EURY	2.8e-13	Methanosarcina sp. 2.H.T.1A.15	Uncharacterized protein
1483597	A0A0F8DE11_9EURY	2.8e-13	Methanosarcina sp. 2.H.T.1A.3	Uncharacterized protein
1483599	A0A0F8CZH4_9EURY	2.8e-13	Methanosarcina sp. 2.H.T.1A.6	Uncharacterized protein
1483598	A0A0F8D6I4_9EURY	2.8e-13	Methanosarcina sp. 2.H.T.1A.8	Uncharacterized protein
1653396	A0A0P0II77_9EURY	4.0e-15	Methanosarcina sp. 795	Uncharacterized protein
1860098	A0A1D2WW08_9EURY	2.9e-14	Methanosarcina sp. A14	Uncharacterized protein
1882735	A0A1E7GAB0_9EURY	3.7e-13	Methanosarcina sp. Ant1	Uncharacterized protein
1520800	A0A1I6Z207_9EURY	4.0e-15	Methanosarcina sp. DSM 11855	KEOPS complex subunit Pcc1
1434099	A0A0E3QCM4_9EURY	3.9e-14	Methanosarcina sp. Kolksee	Uncharacterized protein
1434100	A0A0E3L6Q3_9EURY	2.4e-11	Methanosarcina sp. MTP4	Uncharacterized protein
1434102	A0A0E3KY65_9EURY	7.4e-14	Methanosarcina sp. WH1	Uncharacterized protein
1434103	A0A0E3L3K7_9EURY	7.4e-14	Methanosarcina sp. WWM596	Uncharacterized protein
1036679	A0A2A2HQS3_9EURY	2.9e-13	Methanosarcina spelaei	Uncharacterized protein
1434121	A0A0E3NGZ5_METTE	4.0e-15	Methanosarcina thermophila CHTI-55	Uncharacterized protein
523844	A0A0E3KNU6_METTE	4.0e-15	Methanosarcina thermophila TM-1	Uncharacterized protein
1434123	A0A0E3Q5M9_9EURY	3.9e-14	Methanosarcina vacuolata Z-761	Uncharacterized protein
1978123	A0A257AGX8_9EURY	1.5e-09	Methanosarcinales archaeon ex4484_138	Uncharacterized protein
1978124	A0A2G1NY75_9EURY	1.5e-09	Methanosarcinales archaeon ex4572_44	Uncharacterized protein
1635287	A0A124FIF4_9EURY	1.3e-25	Methanosarcinales archeaon 56_1174	Uncharacterized protein
1077256	A0A2A2HBS6_9EURY	3.3e-17	Methanosphaera cuniculi	Uncharacterized protein
1860157	A0A1D2WJ58_9EURY	5.9e-19	Methanosphaera sp. A6	Uncharacterized protein
1561964	A0A1D2X403_9EURY	2.7e-17	Methanosphaera sp. WGK6	Uncharacterized protein
2317	Q2NEX1_METST	5.9e-19	Methanosphaera stadtmanae (strain ATCC 43021 / DSM 3091 / JCM 11832 / MCB-3)	Uncharacterized protein
475088	B8GEY8_METPE	3.7e-12	Methanosphaerula palustris (strain ATCC BAA-1556 / DSM 19958 / E1-9c)	Uncharacterized protein
2203	Q2FU57_METHJ	2.3e-12	Methanospirillum hungatei JF-1 (strain ATCC 27890 / DSM 864 / NBRC 100397 / JF-1)	Uncharacterized protein
145263	D9PWR1_METTM	1.0e-18	Methanothermobacter marburgensis (strain ATCC BAA-927 / DSM 2133 / JCM 14651 / NBRC 100331 / OCM 82 / Marburg)	Uncharacterized protein
866790	T2GHA4_9EURY	2.3e-17	Methanothermobacter sp. CaT2	Uncharacterized protein
2017966	A0A223YX68_9EURY	2.3e-17	Methanothermobacter sp. EMTCatA1	Uncharacterized protein
145262	O26775_METTH	2.5e-17	Methanothermobacter thermautotrophicus (strain ATCC 29096 / DSM 1053 / JCM 10044 / NBRC 100330 / Delta H)	Uncharacterized protein
145261	A0A1M4MSC7_METWO	4.7e-19	Methanothermobacter wolfeii	Uncharacterized protein
155863	F8ANR8_METOI	4.0e-09	Methanothermococcus okinawensis (strain DSM 14208 / JCM 11175 / IH1)	Uncharacterized protein
2180	E3GZ96_METFV	3.0e-18	Methanothermus fervidus (strain ATCC 43054 / DSM 2088 / JCM 10308 / V24 S)	Uncharacterized protein
2223	F4BTR7_METSG	7.2e-09	Methanothrix soehngenii (strain ATCC 5969 / DSM 3671 / JCM 10134 / NBRC 103675 / OCM 69 / GP-6)	Uncharacterized protein
2224	A0B8V9_METTP	6.5e-11	Methanothrix thermoacetophila (strain DSM 6194 / JCM 14653 / NBRC 101360 / PT)	Uncharacterized protein
647171	H1KYZ5_9EURY	6.4e-14	Methanotorris formicicus Mc-S-70	Uncharacterized protein
2189	F6BDE1_METIK	1.3e-12	Methanotorris igneus (strain DSM 5666 / JCM 11834 / Kol 5)	Uncharacterized protein
410659	T1B2Z2_9ZZZZ	0.003	mine drainage metagenome	Uncharacterized protein
1685135	A0A0M0BFL5_9ARCH	1.4e-15	miscellaneous Crenarchaeota group archaeon SMTZ-80	Uncharacterized protein
1685125	A0A0M0BU20_9ARCH	6.1e-16	miscellaneous Crenarchaeota group-1 archaeon SG8-32-3	Uncharacterized protein
1685127	A0A0M0BL06_9ARCH	7.0e-15	miscellaneous Crenarchaeota group-15 archaeon DG-45	Uncharacterized protein
1685126	A0A0M0C1Q0_9ARCH	2.0e-14	miscellaneous Crenarchaeota group-6 archaeon AD8-1	Uncharacterized protein
1227491	M0BAE5_9EURY	1.5e-17	Natrialba aegyptia DSM 13077	KEOPS complex Pcc1-like subunit
64602	M0AQE6_NATA1	9.9e-16	Natrialba asiatica (strain ATCC 700177 / DSM 12278 / JCM 9576 / FERM P-10747 / NBRC 102637 / 172P1)	KEOPS complex Pcc1-like subunit
1227492	M0A988_9EURY	5.9e-16	Natrialba chahannaoensis JCM 10990	KEOPS complex Pcc1-like subunit
1227493	L9ZT68_9EURY	1.1e-16	Natrialba hulunbeirensis JCM 10989	KEOPS complex Pcc1-like subunit
13769	D3SXR2_NATMM	9.3e-16	Natrialba magadii (strain ATCC 43099 / DSM 3394 / CIP 104546 / JCM 8861/ NBRC 102185 / NCIMB 2190 / MS3)	KEOPS complex Pcc1-like subunit
1869245	A0A1J4LZ67_9EURY	9.3e-16	Natrialba sp. SSL1	KEOPS complex Pcc1-like subunit
1230458	M0A2K6_9EURY	6.4e-17	Natrialba taiwanensis DSM 12281	KEOPS complex Pcc1-like subunit
1227494	L9ZTE5_9EURY	2.3e-17	Natrinema altunense JCM 12890	KEOPS complex Pcc1-like subunit
373386	A0A2A5QSP3_9EURY	1.1e-16	Natrinema ejinorense	KEOPS complex Pcc1-like subunit
1230459	L9YT47_9EURY	1.8e-17	Natrinema gari JCM 14663	KEOPS complex Pcc1-like subunit
1227495	L9YVZ1_9EURY	3.1e-18	Natrinema pallidum DSM 3751	KEOPS complex Pcc1-like subunit
69525	L0JNC0_NATP1	9.9e-17	Natrinema pellirubrum (strain DSM 15624 / CIP 106293 / JCM 10476 / NCIMB 786 / 157)	KEOPS complex Pcc1-like subunit
1186196	A0A1H9GPP7_9EURY	9.6e-17	Natrinema salaciae	KEOPS complex subunit Pcc1
1917451	I7BP35_NATSJ	1.8e-17	Natrinema sp. (strain J7-2)	Uncharacterized protein
1608465	A0A2B7GC86_9EURY	7.8e-17	Natrinema sp. CBA1119	KEOPS complex Pcc1-like subunit
1227496	L9YAG9_9EURY	1.1e-16	Natrinema versiforme JCM 10478	KEOPS complex Pcc1-like subunit
558529	A0A285P008_9EURY	5.2e-16	Natronoarchaeum philippinense	KEOPS complex subunit Pcc1
44930	L0AE31_NATGS	1.0e-16	Natronobacterium gregoryi (strain ATCC 43098 / DSM 3393 / CCM 3738 / CIP 104747 / JCM 8860 / NBRC 102187 / NCIMB 2189 / SP2)	KEOPS complex Pcc1-like subunit
1095778	A0A1H1A6L7_9EURY	8.1e-16	Natronobacterium texcoconense	KEOPS complex subunit Pcc1
1227497	L9XF14_9EURY	8.2e-15	Natronococcus amylolyticus DSM 10524	KEOPS complex Pcc1-like subunit
1227498	L9WMX3_9EURY	5.4e-17	Natronococcus jeotgali DSM 18795	KEOPS complex Pcc1-like subunit
694430	L0JUF1_9EURY	1.3e-15	Natronococcus occultus SP4	Uncharacterized protein
253108	A0A202E936_9EURY	6.4e-14	Natronolimnobius baerhuensis	KEOPS complex Pcc1-like subunit
1227499	L9XIN1_9EURY	1.0e-16	Natronolimnobius innermongolicus JCM 12255	KEOPS complex Pcc1-like subunit
416273	M1Y0S2_NATM8	4.1e-12	Natronomonas moolapensis (strain DSM 18674 / JCM 14361 / 8.8.11)	KEOPS complex subunit Pcc1
2257	A0A1U7EZJ0_NATPD	2.2e-15	Natronomonas pharaonis (strain ATCC 35678 / DSM 2160 / CIP 103997 / NBRC 14720 / NCIMB 2260 / Gabara)	KEOPS complex subunit Pcc1
1227500	L9WVQ7_9EURY	3.5e-15	Natronorubrum bangense JCM 10635	KEOPS complex Pcc1-like subunit
640943	A0A1H6FMG6_9EURY	3.5e-16	Natronorubrum sediminis	KEOPS complex subunit Pcc1
1230460	L9W205_9EURY	3.3e-15	Natronorubrum sulfidifaciens JCM 14089	KEOPS complex Pcc1-like subunit
1095776	A0A1G9AI80_9EURY	2.8e-15	Natronorubrum texcoconense	KEOPS complex subunit Pcc1
308853	A0A1N7FYI9_9EURY	4.1e-16	Natronorubrum thiooxidans	KEOPS complex subunit Pcc1
1114856	L9VNN0_9EURY	3.1e-15	Natronorubrum tibetense GA33	KEOPS complex Pcc1-like subunit
4432	A0A1U8A7D1_NELNU	0.0014	Nelumbo nucifera	uncharacterized protein LOC104601538 isoform X1
4432	A0A1U8AG46_NELNU	0.0026	Nelumbo nucifera	uncharacterized protein LOC104604049
4096	A0A1U7XCP1_NICSY	0.0031	Nicotiana sylvestris	uncharacterized protein LOC104232662
4097	A0A1S3Y6V9_TOBAC	0.0031	Nicotiana tabacum	uncharacterized protein LOC107773017
314279	A0A0E2YWS3_9GAMM	6.9e-15	Nitrosococcus oceani C-27	Uncharacterized protein
2026768	A0A2A3T4G7_9ARCH	1.9e-11	Nitrosopumilales archaeon	Uncharacterized protein
2026768	A0A2A3T5Y0_9ARCH	2.6e-12	Nitrosopumilales archaeon	Uncharacterized protein
2026768	A0A2A3T7H2_9ARCH	1.1e-11	Nitrosopumilales archaeon	Uncharacterized protein
2026768	A0A2E9MTN6_9ARCH	6.8e-15	Nitrosopumilales archaeon	Uncharacterized protein
338192	A9A5D2_NITMS	3.3e-15	Nitrosopumilus maritimus (strain SCM1)	Uncharacterized protein
2024843	A0A2D7BPS6_9ARCH	3.3e-15	Nitrosopumilus sp.	Uncharacterized protein
1655560	A0A0R2P197_9ARCH	1.6e-06	Nitrosopumilus sp. BACL13 MAG-120910-bin56	Uncharacterized protein (Fragment)
1655561	A0A0R2P564_9ARCH	6.2e-16	Nitrosopumilus sp. BACL13 MAG-121220-bin23	Uncharacterized protein
497727	K0IJG8_NITGG	2.8e-16	Nitrososphaera gargensis (strain Ga9.2)	Uncharacterized protein
926571	A0A060HKU7_9ARCH	8.3e-22	Nitrososphaera viennensis EN76	Uncharacterized protein
1903276	A0A2H1FIG9_9ARCH	5.7e-12	Nitrosotalea sp. CS	Uncharacterized protein
1499975	A0A2H1EEZ2_9ARCH	3.4e-14	Nitrosotalea sp. Nd2	Uncharacterized protein
4537	A0A0E0LXB4_ORYPU	0.0018	Oryza punctata	Uncharacterized protein
4537	A0A0E0LXB6_ORYPU	0.0014	Oryza punctata	Uncharacterized protein
1343739	A0A075LRX0_9EURY	5.7e-24	Palaeococcus pacificus DY20341	Uncharacterized protein
3914	A0A0L9V0L2_PHAAN	0.0054	Phaseolus angularis	Uncharacterized protein
3885	V7CVI7_PHAVU	0.0027	Phaseolus vulgaris	Uncharacterized protein
42345	A0A2H3Z0C6_PHODC	0.0038	Phoenix dactylifera	uncharacterized protein LOC103719055
37360	A0A0G4IV40_PLABS	0.0044	Plasmodiophora brassicae	Uncharacterized protein
3760	A0A251QPD2_PRUPE	0.0035	Prunus persica	Uncharacterized protein
3760	M5X2X8_PRUPE	0.002	Prunus persica	Uncharacterized protein
29292	PCC1_PYRAB	3.2e-27	Pyrococcus abyssi (strain GE5 / Orsay)	KEOPS complex subunit Pcc1
2261	Q8TZI1_PYRFU	3.7e-25	Pyrococcus furiosus (strain ATCC 43587 / DSM 3638 / JCM 8422 / Vc1)	Uncharacterized protein
1185654	I6URN7_9EURY	3.7e-25	Pyrococcus furiosus COM1	KEOPS complex Pcc1-like subunit
1609559	A0A127BAC2_9EURY	1.3e-23	Pyrococcus kukulkanii	Uncharacterized protein
33866	F4HKK1_PYRSN	2.3e-24	Pyrococcus sp. (strain NA2)	Uncharacterized protein
1183377	I3RBN2_9EURY	5.3e-22	Pyrococcus sp. ST04	Uncharacterized protein
1008460	F8AI26_PYRYC	8.0e-23	Pyrococcus yayanosii (strain CH1 / JCM 16557)	Uncharacterized protein
2309	A0A0V8RTX1_PYROC	3.5e-17	Pyrodictium occultum	Uncharacterized protein
54252	G0EDA8_PYRF1	9.1e-14	Pyrolobus fumarii (strain DSM 11204 / 1A)	Uncharacterized protein
1986855	A0A1Z8PD67_9RHIZ	0.0095	Rhizobiales bacterium TMED28	Uncharacterized protein
1333523	R4VW88_9EURY	6.2e-08	Salinarchaeum sp. Harcht-Bsk1	KEOPS complex Pcc1-like subunit
85551	A0A0P4WGF3_9EUCA	5.4e-05	Scylla olivacea	Uncharacterized protein
3562	A0A0K9RTU8_SPIOL	0.007	Spinacia oleracea	Uncharacterized protein
84599	D7DA97_STAHD	1.9e-05	Staphylothermus hellenicus (strain DSM 12710 / JCM 10830 / BK20S6-10-b1 / P8)	Uncharacterized protein
2280	A3DMV3_STAMF	3.2e-05	Staphylothermus marinus (strain ATCC 43588 / DSM 3639 / JCM 9404 / F1)	Uncharacterized protein
407821	A0A087TA50_9ARAC	0.00057	Stegodyphus mimosarum	L antigen family member 3 (Fragment)
1326980	W7L6P3_9CREN	2.7e-06	Sulfolobales archaeon AZ1	Uncharacterized protein
2285	A0A0U2WSL2_9CREN	0.00018	Sulfolobus acidocaldarius (strain ATCC 33909 / DSM 639 / JCM 8929 / NBRC 15157 / NCIMB 11770)	Uncharacterized protein
1028566	M1IP15_9CREN	0.00018	Sulfolobus acidocaldarius N8	Uncharacterized protein
1028567	M1JAQ8_9CREN	0.00018	Sulfolobus acidocaldarius Ron12/I	Uncharacterized protein
1435377	V9S4P4_9CREN	0.00018	Sulfolobus acidocaldarius SUSAZ	Uncharacterized protein
43080	D2PC61_SULID	6.5e-08	Sulfolobus islandicus (strain L.D.8.5 / Lassen #2)	Uncharacterized protein
43080	C3N5R7_SULIA	2.1e-08	Sulfolobus islandicus (strain M.14.25 / Kamchatka #1)	Uncharacterized protein
43080	C3NHB9_SULIN	2.0e-08	Sulfolobus islandicus (strain Y.G.57.14 / Yellowstone #1)	Uncharacterized protein
2287	A0A0E3K9C6_SULSF	1.7e-08	Sulfolobus solfataricus (strain 98/2)	KEOPS complex Pcc1 subunit
1891280	A0A1C8ZQT7_9CREN	1.5e-06	Sulfolobus sp. A20	KEOPS complex Pcc1 subunit
111955	F9VMY7_SULTO	3.8e-12	Sulfolobus tokodaii (strain DSM 16993 / JCM 10545 / NBRC 100140 / 7)	Uncharacterized protein
2026795	A0A2A3T4M7_9ARCH	6.1e-17	Thaumarchaeota archaeon	Uncharacterized protein
2026795	A0A2E2J5P0_9ARCH	9.3e-14	Thaumarchaeota archaeon	Uncharacterized protein
2026795	A0A2E3KG52_9ARCH	7.9e-13	Thaumarchaeota archaeon	Uncharacterized protein
2026795	A0A2E4JR91_9ARCH	4.3e-12	Thaumarchaeota archaeon	Uncharacterized protein
2026795	A0A2E5KFW8_9ARCH	0.0094	Thaumarchaeota archaeon	Uncharacterized protein
2026795	A0A2G4J0V3_9ARCH	1.3e-15	Thaumarchaeota archaeon	Uncharacterized protein
1805383	A0A1Q7XCL5_9ARCH	2.9e-14	Thaumarchaeota archaeon 13_1_20CM_2_39_20	Uncharacterized protein
1805385	A0A1Q7NDM5_9ARCH	2.9e-14	Thaumarchaeota archaeon 13_1_40CM_2_39_13_1	Uncharacterized protein
1805388	A0A1Q7NR28_9ARCH	2.5e-15	Thaumarchaeota archaeon 13_1_40CM_2_39_7	Uncharacterized protein
1805390	A0A1Q7KV27_9ARCH	2.5e-15	Thaumarchaeota archaeon 13_1_40CM_3_38_6	Uncharacterized protein
1805392	A0A1Q7KGN7_9ARCH	1.0e-15	Thaumarchaeota archaeon 13_1_40CM_3_50_5	Uncharacterized protein
1805393	A0A1Q7CTM6_9ARCH	2.5e-15	Thaumarchaeota archaeon 13_1_40CM_38_12	Uncharacterized protein
1805394	A0A1Q7G3M9_9ARCH	2.5e-15	Thaumarchaeota archaeon 13_1_40CM_4_38_7	Uncharacterized protein
1805396	A0A1Q7F8A7_9ARCH	1.0e-15	Thaumarchaeota archaeon 13_1_40CM_4_48_7	Uncharacterized protein
1640512	A0A0T5ZGT2_9ARCH	4.8e-13	Thaumarchaeota archaeon CSP1-1	Uncharacterized protein
2012532	A0A257ATD1_9ARCH	5.7e-13	Thaumarchaeota archaeon ex4484_121	Uncharacterized protein
1407055	V6ART0_9ARCH	8.8e-17	Thaumarchaeota archaeon N4	Uncharacterized protein
1802371	A0A1G3XRZ5_9ARCH	4.5e-07	Thaumarchaeota archaeon RBG_16_49_8	Uncharacterized protein
1803813	A0A151F1Q7_9EURY	7.0e-10	Theionarchaea archaeon DG-70	Uncharacterized protein
1803814	A0A151EYI4_9EURY	2.9e-12	Theionarchaea archaeon DG-70-1	Uncharacterized protein
1635283	A0A101DKX8_9EURY	1.6e-23	Thermococcales archaeon 44_46	KEOPS complex Pcc1-like subunit
55802	A0A0S1X8T7_9EURY	1.9e-24	Thermococcus barophilus	Uncharacterized protein
55802	F0LHR1_THEBM	4.6e-24	Thermococcus barophilus (strain DSM 11836 / MP)	Uncharacterized protein
2264	A0A218P471_THECE	2.5e-22	Thermococcus celer	Uncharacterized protein
227598	A0A100XY20_9EURY	3.5e-23	Thermococcus celericrescens	Uncharacterized protein
54262	A0A160VPU2_9EURY	1.9e-24	Thermococcus chitonophagus	Uncharacterized protein
163003	I3ZRV9_9EURY	1.5e-23	Thermococcus cleftensis	Putative KEOPS complex Pcc1-like subunit
1505907	A0A097QUD3_9EURY	7.3e-24	Thermococcus eurythermalis	Uncharacterized protein
187878	C5A6Y7_THEGJ	4.1e-22	Thermococcus gammatolerans (strain DSM 15229 / JCM 11827 / EJ3)	Uncharacterized protein
1432656	A0A0X1KHS7_9EURY	4.4e-25	Thermococcus guaymasensis DSM 11113	Uncharacterized protein
311400	Q5JF86_THEKO	4.7e-24	Thermococcus kodakarensis (strain ATCC BAA-918 / JCM 12380 / KOD1)	Uncharacterized protein
2265	H3ZKA9_THELN	1.4e-23	Thermococcus litoralis (strain ATCC 51850 / DSM 5473 / JCM 8560 / NS-C)	Uncharacterized protein
195522	W8P378_9EURY	2.0e-22	Thermococcus nautili	Uncharacterized protein conserved in archaea
342948	B6YTZ5_THEON	1.0e-22	Thermococcus onnurineus (strain NA1)	Uncharacterized protein
71998	A0A218P807_9EURY	5.8e-23	Thermococcus pacificus	Uncharacterized protein
582419	W0I4J0_9EURY	4.3e-24	Thermococcus paralvinellae	Uncharacterized protein
53952	A0A142CTE7_9EURY	2.1e-23	Thermococcus peptonophilus	Uncharacterized protein
1712654	A0A172WIQ8_9EURY	3.2e-22	Thermococcus piezophilus	Uncharacterized protein
172049	A0A101EKW9_9EURY	1.5e-24	Thermococcus sibiricus	Uncharacterized protein
172049	C6A449_THESM	1.8e-25	Thermococcus sibiricus (strain MM 739 / DSM 12597)	Uncharacterized protein
35749	G0HMP9_THES4	7.4e-22	Thermococcus sp. (strain CGMCC 1.5172 / 4557)	KEOPS complex Pcc1-like subunit
1674923	A0A0U3S9L8_9EURY	1.9e-24	Thermococcus sp. 2319x1	Uncharacterized protein
1641381	A0A124FHH8_9EURY	2.3e-08	Thermococcus sp. 40_45	Uncharacterized protein (Fragment)
2008440	A0A1Z2TLI0_9EURY	2.0e-23	Thermococcus sp. 5-4	Uncharacterized protein
246969	B7R1G6_9EURY	9.5e-22	Thermococcus sp. AM4	Uncharacterized protein
1591054	A0A0N8NY86_9EURY	7.8e-24	Thermococcus sp. EP1	Uncharacterized protein
122420	A0A218PD72_9EURY	5.7e-23	Thermococcus sp. P6	Uncharacterized protein
277988	A0A0Q2XNV5_9EURY	7.7e-23	Thermococcus thioreducens	KEOPS complex subunit Pcc1
1365176	S5ZKL0_9CREN	3.1e-06	Thermofilum adornatus	Uncharacterized protein
2269	A1RXK1_THEPD	3.3e-12	Thermofilum pendens (strain DSM 2475 / Hrk 5)	Uncharacterized protein
2012527	A0A256XWB9_9CREN	1.3e-11	Thermofilum sp. ex4484_79	Uncharacterized protein
2012528	A0A256XQ10_9CREN	8.3e-19	Thermofilum sp. ex4484_82	Uncharacterized protein
1550241	A0A0F7CL97_9CREN	3.4e-08	Thermofilum uzonense	Uncharacterized protein
1200300	I3TDK3_THEC1	1.4e-05	Thermogladius calderae (strain DSM 22663 / VKM B-2946 / 1633)	Uncharacterized protein
32644	M4YLT9_THEXX	4.0e-07	Thermoplasmatales archaeon (strain BRNA1)	Uncharacterized protein
667135	T0M5Z4_9EURY	0.0036	Thermoplasmatales archaeon A-plasma	Uncharacterized protein
2012524	A0A256YY17_9EURY	0.00042	Thermoplasmatales archaeon ex4484_6	Uncharacterized protein
2012525	A0A256XQ13_9EURY	4.3e-10	Thermoplasmatales archaeon ex4572_165	Uncharacterized protein
1198116	M7TAP7_9EURY	1.5e-13	Thermoplasmatales archaeon SCGC AB-539-N05	Uncharacterized protein
1242866	M7TFV6_9EURY	5.2e-15	Thermoplasmatales archaeon SCGC AB-540-F20	Uncharacterized protein
1803816	A0A151EJ67_9EURY	3.5e-15	Thermoplasmatales archaeon SG8-52-1	Uncharacterized protein
1803818	A0A151EQF6_9EURY	6.8e-15	Thermoplasmatales archaeon SG8-52-3	Uncharacterized protein
1803819	A0A151DYT5_9EURY	3.7e-17	Thermoplasmatales archaeon SG8-52-4	Uncharacterized protein
1803815	A0A151EAM3_9EURY	1.7e-13	Thermoplasmatales archaeon SM1-50	Uncharacterized protein
1609232	A0A0F2L814_9CREN	0.00035	Thermoproteus sp. AZ2	Uncharacterized protein
2271	G4RPI2_THETK	0.006	Thermoproteus tenax (strain ATCC 35583 / DSM 2078 / JCM 9277 / NBRC 100435 / Kra 1)	Uncharacterized protein
184117	F2L3B1_THEU7	0.003	Thermoproteus uzoniensis (strain 768-20)	Uncharacterized protein
10228	B3S784_TRIAD	6.0e-05	Trichoplax adhaerens	Uncharacterized protein (Fragment)
1410574	V4JA23_9CREN	2.9e-11	uncultured Acidilobus sp. CIS	Uncharacterized protein conserved in archaea
1410576	V4KB68_9CREN	2.6e-11	uncultured Acidilobus sp. JCHS	Transcription factor Pcc1
1410573	V4K6R3_9CREN	1.7e-10	uncultured Acidilobus sp. MG	Transcription factor Pcc1
1410575	V4LXX1_9CREN	4.6e-11	uncultured Acidilobus sp. OSP8	Transcription factor Pcc1
115547	A0A0D5ZI97_9ARCH	0.0094	uncultured archaeon	Uncharacterized protein
115547	D1J8Z7_9ARCH	1.7e-13	uncultured archaeon	Uncharacterized protein
1412872	V4XZD3_9ARCH	4.0e-11	uncultured archaeon A07HB70	Uncharacterized protein conserved in archaea
1412873	V4YCL6_9ARCH	4.3e-13	uncultured archaeon A07HN63	Uncharacterized protein conserved in archaea
1412874	V4YEP2_9ARCH	6.6e-14	uncultured archaeon A07HR60	Uncharacterized protein conserved in archaea
1697135	A0A1B1T9I7_9EURY	3.5e-06	uncultured Candidatus Thalassoarchaea euryarchaeote	Uncharacterized protein
455598	B3T987_9ARCH	2.7e-12	uncultured marine crenarchaeote HF4000_APKG6J21	Uncharacterized protein
455604	B3TAP0_9ARCH	5.0e-12	uncultured marine crenarchaeote HF4000_APKG8G2	Uncharacterized protein
455607	B3TBC9_9ARCH	9.1e-13	uncultured marine crenarchaeote HF4000_APKG8O8	Uncharacterized protein
1455940	A0A075G3G2_9ARCH	5.6e-13	uncultured marine thaumarchaeote AD1000_77_H06	Uncharacterized protein
1455953	A0A075G0U3_9ARCH	3.0e-11	uncultured marine thaumarchaeote KM3_01_F07	Uncharacterized protein
1455974	A0A075G4S9_9ARCH	2.2e-12	uncultured marine thaumarchaeote KM3_06_B06	Uncharacterized protein
1456006	A0A075GBH4_9ARCH	1.5e-13	uncultured marine thaumarchaeote KM3_137_A09	Uncharacterized protein
1456013	A0A075GBT1_9ARCH	1.4e-12	uncultured marine thaumarchaeote KM3_149_F07	Uncharacterized protein
1456078	A0A075GVF7_9ARCH	7.6e-12	uncultured marine thaumarchaeote KM3_190_E06	Uncharacterized protein
1456142	A0A075H769_9ARCH	9.5e-12	uncultured marine thaumarchaeote KM3_40_C06	Uncharacterized protein
1456179	A0A075HAV3_9ARCH	9.1e-13	uncultured marine thaumarchaeote KM3_52_H07	Uncharacterized protein
1456279	A0A075HM77_9ARCH	3.7e-13	uncultured marine thaumarchaeote KM3_75_F03	Uncharacterized protein
1456308	A0A075HSX5_9ARCH	3.7e-13	uncultured marine thaumarchaeote KM3_83_E04	Uncharacterized protein
1456374	A0A075I7S5_9ARCH	5.9e-16	uncultured marine thaumarchaeote SAT1000_10_G06	Uncharacterized protein
1456398	A0A075I8G1_9ARCH	3.0e-13	uncultured marine thaumarchaeote SAT1000_25_G11	Uncharacterized protein
1456399	A0A075IDJ6_9ARCH	3.0e-13	uncultured marine thaumarchaeote SAT1000_25_G12	Uncharacterized protein
2026801	A0A2E7SQS2_9BACT	1.2e-15	Verrucomicrobiales bacterium	Uncharacterized protein
157739	A0A0S3RNZ4_PHAAN	0.0024	Vigna angularis var. angularis	Uncharacterized protein
3916	A0A1S3UCX3_VIGRR	0.0098	Vigna radiata var. radiata	uncharacterized protein LOC106764148
4577	A0A1D6NAP0_MAIZE	0.0029	Zea mays	Os02g0306125-like protein
4577	B6TKU4_MAIZE	0.0018	Zea mays	Os02g0306125-like protein
29655	A0A0K9PBM2_ZOSMR	2.5e-05	Zostera marina	Uncharacterized protein

## Sheet: Pcc1_jackhammer_ITER2
TaxID	Access	Expected_value	Species Name	annotation
4829	A0A168PCQ6_ABSGL 1	0.00062	Absidia glauca	Uncharacterized protein			1318 hits	799 Archaea
90262	A0A1X2I7S9_9FUNG 1	9.8e-07	Absidia repens	CTAG/Pcc1 family				491 Eukaryotes
1257118	L8H624_ACACA 1	0.00015	Acanthamoeba castellanii str. Neff	Transcription factor pcc1 protein				2 Bacteria
1202772	A0A1V9ZIB3_9STRA 1	2.2e-06	Achlya hypogyna	Uncharacterized protein				26 Unassigned metagenomes
563177	F4B8C1_ACIHW 1	6.7e-08	Acidianus hospitalis (strain W1)	Uncharacterized protein
507754	A0A0P9ET31_9EURY 1	7.1e-10	Acidiplasma aeolicum	Uncharacterized protein
312540	A0A0Q0RMQ2_9EURY 1	7.1e-10	Acidiplasma cupricumulans	Uncharacterized protein
1293648	A0A0D8DLL4_9EURY 1	7.1e-10	Acidiplasma sp. MBA-1	Uncharacterized protein
379547	B5IFV9_ACIB4 1	1.7e-14	Aciduliprofundum boonei (strain DSM 19572 / T469)	Uncharacterized protein
379547	B5IFK6_ACIB4 1	3.4e-14	Aciduliprofundum boonei (strain DSM 19572 / T469)	Uncharacterized protein
379547	D3TCH5_ACIB4 1	0.001	Aciduliprofundum boonei (strain DSM 19572 / T469)	Uncharacterized protein
2060325	L0HQE5_ACIS0 1	7.5e-16	Aciduliprofundum sp. (strain MAR08-339)	Uncharacterized protein
103372	F4W8I6_ACREC 1	0.00015	Acromyrmex echinatior	L antigen family member 3
37682	R7WD97_AEGTA 1	4.3e-11	Aegilops tauschii	Uncharacterized protein
1198449	U3TEI5_9CREN 1	8.3e-12	Aeropyrum camini SY1 = JCM 12091	Uncharacterized protein conserved in archaea
56636	Q05E10_AERPE 1	3.6e-11	Aeropyrum pernix (strain ATCC 700893 / DSM 11879 / JCM 9820 / NBRC 100138 / K1)	Uncharacterized protein
5341	K5WRW6_AGABU 1	0.0021	Agaricus bisporus var. burnettii (strain JB137-S8 / ATCC MYA-4627 / FGSC 10392)	Uncharacterized protein
224129	A0A1W4WZZ4_AGRPL 1	2.1e-05	Agrilus planipennis	uncharacterized protein LOC108739831 isoform X1
9646	D2I8N9_AILME 1	0.0003	Ailuropoda melanoleuca	Uncharacterized protein (Fragment)
890382	F0X171_9STRA 1	3.0e-05	Albugo laibachii Nc14	Uncharacterized protein AlNc14C567G12165
8496	A0A151LZD1_ALLMI 1	8.7e-06	Alligator mississippiensis	EKC/KEOPS complex subunit LAGE3
38654	A0A1U7RUA9_ALLSI 1	0.0001	Alligator sinensis	EKC/KEOPS complex subunit LAGE3
578462	A0A0L0RWY8_ALLMA 1	0.0021	Allomyces macrogynus ATCC 38327	Uncharacterized protein
946122	A0A0C2XFA4_AMAMU 1	0.0043	Amanita muscaria Koide BX008	Uncharacterized protein
34609	G3MHS4_9ACAR 1	1.9e-10	Amblyomma maculatum	Uncharacterized protein (Fragment)
13333	W1PVK3_AMBTC 1	1.2e-08	Amborella trichopoda	Uncharacterized protein
13333	W1P9P7_AMBTC 1	1.6e-08	Amborella trichopoda	Uncharacterized protein
400682	A0A1X7V2Y2_AMPQE 1	1.0e-06	Amphimedon queenslandica	Uncharacterized protein
2024896	A0A2E7QSP4_9CHLR 1	0.0063	Anaerolineaceae bacterium	Uncharacterized protein
1754192	A0A1Y1XA73_9FUNG 1	2.5e-07	Anaeromyces robustus	Transcription factor Pcc1
4615	A0A199W9A9_ANACO 1	1.2e-10	Ananas comosus	Uncharacterized protein
53326	A0A016STL2_9BILA 1	1.5e-05	Ancylostoma ceylanicum	Uncharacterized protein
51022	A0A0C2FA56_9BILA 1	1.5e-05	Ancylostoma duodenale	Uncharacterized protein (Fragment)
51022	A0A0C2FAQ3_9BILA 1	0.00021	Ancylostoma duodenale	Uncharacterized protein
6269	A0A0M3J701_ANISI 1	0.007	Anisakis simplex	Uncharacterized protein
2011131	A0A257AR75_9EURY 1	2.6e-10	ANME-1 cluster archaeon ex4572_4	Uncharacterized protein
43041	A0A182JQB8_9DIPT 1	0.00013	Anopheles christyi	Uncharacterized protein
7165	A0A1S4H691_ANOGA 1	0.00011	Anopheles gambiae	Phosphatidylinositol glycan, class P
1678845	A0A1D1YSE5_9ARAE 1	5.4e-12	Anthurium amnicola	Polarized growth chromatin-associated controller 1
112090	W4GHC1_9STRA 1	5.5e-05	Aphanomyces astaci	Uncharacterized protein
157072	A0A024TZ00_9STRA 1	4.1e-05	Aphanomyces invadans	Uncharacterized protein
60296	A0A1A7YKU1_9TELE 1	1.8e-08	Aphyosemion striatum	Cancer/testis antigen 2
7461	V9IMQ8_APICE 1	6.3e-06	Apis cerana	L antigen family member 3
94128	A0A2A3EKZ2_APICC 1	5.2e-05	Apis cerana cerana	L antigen family member
7460	A0A088AKH9_APIME 1	1.0e-05	Apis mellifera	Uncharacterized protein
218851	A0A2G5F5T9_AQUCA 1	9.5e-13	Aquilegia coerulea	Uncharacterized protein
218851	A0A2G5CTY7_AQUCA 1	3.3e-11	Aquilegia coerulea	Uncharacterized protein
218851	A0A2G5F5P8_AQUCA 1	6.7e-05	Aquilegia coerulea	Uncharacterized protein
81972	D7MSC8_ARALL 1	2.7e-10	Arabidopsis lyrata subsp. lyrata	Uncharacterized protein
3702	Q8GWD7_ARATH 1	1.2e-10	Arabidopsis thaliana	At5g53043
3702	A0A178UQ61_ARATH 1	1.5e-10	Arabidopsis thaliana	Uncharacterized protein
1706433	A0A150JBP2_9EURY 1	9.5e-13	Arc I group archaeon ADurb1013_Bin02101	Transcription factor Pcc1
1706433	A0A150JBP0_9EURY 1	0.0064	Arc I group archaeon ADurb1013_Bin02101	Uncharacterized protein
1706434	A0A150JJR5_9EURY 1	9.5e-13	Arc I group archaeon ADurb1113_Bin01801	Transcription factor Pcc1
1706434	A0A150JG03_9EURY 1	0.0064	Arc I group archaeon ADurb1113_Bin01801	Uncharacterized protein
1706435	A0A150JJV5_9EURY 1	9.5e-13	Arc I group archaeon ADurb1213_Bin02801	Transcription factor Pcc1
1706435	A0A150JJ29_9EURY 1	0.0064	Arc I group archaeon ADurb1213_Bin02801	Uncharacterized protein
1706436	A0A150IIF6_9EURY 1	2.1e-12	Arc I group archaeon B03fssc0709_Meth_Bin005	Transcription factor Pcc1
1706436	A0A150IKE0_9EURY 1	0.00013	Arc I group archaeon B03fssc0709_Meth_Bin005	Uncharacterized protein
1706437	A0A150IRL3_9EURY 1	2.1e-12	Arc I group archaeon B15fssc0709_Meth_Bin003	Transcription factor Pcc1
1706437	A0A150IQ79_9EURY 1	0.00013	Arc I group archaeon B15fssc0709_Meth_Bin003	Uncharacterized protein
1706438	A0A150IYW3_9EURY 1	2.1e-12	Arc I group archaeon BMIXfssc0709_Meth_Bin006	Transcription factor Pcc1
1706438	A0A150J2T4_9EURY 1	0.00013	Arc I group archaeon BMIXfssc0709_Meth_Bin006	Uncharacterized protein
1705409	A0A150J4X6_9EURY 1	2.9e-12	Arc I group archaeon U1lsi0528_Bin055	Transcription factor Pcc1
1705564	A0A150J477_9EURY 1	2.4e-12	Arc I group archaeon U1lsi0528_Bin089	Transcription factor Pcc1
2012529	A0A256YG87_9EURY 1	5.9e-21	Archaeoglobales archaeon ex4484_92	Uncharacterized protein
2012529	A0A256Y6L0_9EURY 1	1.8e-05	Archaeoglobales archaeon ex4484_92	Uncharacterized protein
1344584	A0A075WG27_ARCFL 1	2.3e-13	Archaeoglobus fulgidus DSM 8774	Uncharacterized protein
84156	D2RF07_ARCPA 1	4.0e-14	Archaeoglobus profundus (strain DSM 5631 / JCM 9629 / NBRC 100127 / Av18)	Uncharacterized protein
387631	N0BMN2_9EURY 1	3.6e-19	Archaeoglobus sulfaticallidus PM70-1	Uncharacterized protein conserved in archaea
58290	F2KSN7_ARCVS 1	1.4e-15	Archaeoglobus veneficus (strain DSM 11195 / SNP6)	Uncharacterized protein
1805019	A0A1Q7BBY4_9ARCH 1	8.9e-20	archaeon 13_2_20CM_2_52_21	Uncharacterized protein
1805020	A0A1Q6ZC27_9ARCH 1	9.6e-21	archaeon 13_2_20CM_2_53_6	Uncharacterized protein
1866922	A0A1V5QNX1_9ARCH 1	6.0e-13	archaeon ADurb.Bin336	Transcription factor Pcc1
1975556	A0A2G9PA75_9ARCH 1	3.8e-15	archaeon CG10_big_fil_rev_8_21_14_0_10_43_11	Uncharacterized protein
2012534	A0A256Y7I0_9ARCH 1	7.4e-15	archaeon ex4484_74	Uncharacterized protein
1579370	A0A0B5HYJ3_9ARCH 1	1.1e-13	archaeon GW2011_AR10	Uncharacterized protein
1579373	A0A0B5HZB5_9ARCH 1	1.1e-06	archaeon GW2011_AR15	Uncharacterized protein
1797286	A0A1F3BA07_9ARCH 1	2.1e-16	archaeon RBG_16_50_20	Uncharacterized protein
1797286	A0A1F3BGS4_9ARCH 1	0.0007	archaeon RBG_16_50_20	Uncharacterized protein
1028688	A0A0B6ZCT3_9EUPU 1	3.1e-08	Arion vulgaris	Uncharacterized protein
13349	G1XNP8_ARTOA 1	0.0014	Arthrobotrys oligospora (strain ATCC 24927 / CBS 115.81 / DSM 1491)	Uncharacterized protein
35708	A0A0A9GPX0_ARUDO 1	1.0e-09	Arundo donax	Uncharacterized protein
35708	A0A0A9K4F4_ARUDO 1	1.1e-09	Arundo donax	Uncharacterized protein
33169	PCC1_ASHGO 1	1.7e-06	Ashbya gossypii (strain ATCC 10895 / CBS 109.51 / FGSC 9923 / NRRL Y-1056)	EKC/KEOPS complex subunit PCC1
12957	A0A158NK88_ATTCE 1	1.0e-05	Atta cephalotes	Uncharacterized protein
520822	A0A195BAY5_9HYME 1	6.3e-05	Atta colombica	L antigen family member 3
27457	A0A034WSK4_BACDO 1	3.2e-06	Bactrocera dorsalis	L antigen family member 3
1314790	A0A1Y1Z8L1_9FUNG 1	2.0e-08	Basidiobolus meristosporus CBS 931.73	Transcription factor Pcc1
109871	F4NZ21_BATDJ 1	0.0038	Batrachochytrium dendrobatidis (strain JAM81 / FGSC 10211)	Uncharacterized protein
1357716	A0A1S8W5B9_9FUNG 1	2.6e-05	Batrachochytrium salamandrivorans	Uncharacterized protein
1938954	A0A261Y8U5_9FUNG 1	2.3e-05	Bifiguratus adelaidae	Uncharacterized protein
6526	A0A2C9M747_BIOGL 1	1.5e-10	Biomphalaria glabrata	Uncharacterized protein
409370	A0A060T1M9_BLAAD 1	0.0002	Blastobotrys adeninivorans	ARAD1C25916p
72004	L8HPK3_9CETA 1	0.0048	Bos mutus	L antigen family member 3 (Fragment)
15368	I1J1X3_BRADI 1	1.9e-11	Brachypodium distachyon	Uncharacterized protein
3708	A0A078JFZ6_BRANA 1	5.3e-11	Brassica napus	BnaA03g56290D protein
3708	A0A078IHI0_BRANA 1	9.6e-11	Brassica napus	BnaA10g06410D protein
3708	A0A078IY36_BRANA 1	1.0e-10	Brassica napus	BnaC09g53010D protein
3708	A0A078JS80_BRANA 1	1.8e-10	Brassica napus	BnaCnng64860D protein
3708	A0A078HM94_BRANA 1	4.2e-10	Brassica napus	BnaC03g15280D protein
109376	A0A0D3EAI5_BRAOL 1	1.0e-10	Brassica oleracea var. oleracea	Uncharacterized protein
109376	A0A0D3B3R8_BRAOL 1	0.0012	Brassica oleracea var. oleracea	Uncharacterized protein
51351	M4CFV5_BRARP 1	9.6e-11	Brassica rapa subsp. pekinensis	Uncharacterized protein
51351	M4EJY3_BRARP 1	2.0e-10	Brassica rapa subsp. pekinensis	Uncharacterized protein
6279	A0A0H5SBK3_BRUMA 1	4.4e-05	Brugia malayi	Bm660
6279	A0A0K0JNU2_BRUMA 1	5.6e-05	Brugia malayi	Uncharacterized protein
6280	A0A0N4TIZ1_BRUPA 1	6.1e-05	Brugia pahangi	Uncharacterized protein
42155	A0A0R3Q6Z1_9BILA 1	0.00049	Brugia timori	Uncharacterized protein
6238	A8X9U6_CAEBR 1	6.7e-05	Caenorhabditis briggsae	Protein CBG09864
6239	Q21019_CAEEL 1	5.4e-05	Caenorhabditis elegans	Uncharacterized protein
281687	A0A2H2ID89_CAEJA 1	5.2e-05	Caenorhabditis japonica	Uncharacterized protein
1503980	A0A261BYN5_9PELO 1	2.6e-06	Caenorhabditis latens	Uncharacterized protein (Fragment)
1611254	A0A2G5UGK3_9PELO 1	0.00088	Caenorhabditis nigoni	Uncharacterized protein
31234	E3LTC3_CAERE 1	1.7e-07	Caenorhabditis remanei	Uncharacterized protein
31234	A0A260ZL51_CAERE 1	1.7e-07	Caenorhabditis remanei	Uncharacterized protein (Fragment)
1561998	A0A1I7UHR9_9PELO 1	2.4e-06	Caenorhabditis tropicalis	Uncharacterized protein
3821	A0A151TZH2_CAJCA 1	6.7e-11	Cajanus cajan	Uncharacterized protein
200415	L0AAQ6_CALLD 1	1.7e-12	Caldisphaera lagunensis (strain DSM 15908 / JCM 11604 / IC-154)	Uncharacterized protein
76887	A8MA58_CALMQ 1	4.2e-08	Caldivirga maquilingensis (strain ATCC 700844 / DSM 13496 / JCM 10307 / IC-167)	Uncharacterized protein
1714255	A0A101XDC6_9CREN 1	8.4e-13	Caldivirga sp. CIS_19	Uncharacterized protein
1714256	A0A101X7F6_9CREN 1	3.9e-13	Caldivirga sp. MG_3	Uncharacterized protein
7868	V9LCS2_CALMI 1	2.7e-06	Callorhinchus milii	L antigen family member 3
1353952	A0A165DPB5_9BASI 1	0.0048	Calocera cornea HHB12733	Transcription factor Pcc1 (Fragment)
1330018	A0A167R5D2_9BASI 1	0.00021	Calocera viscosa TUFC12733	Pcc1-domain-containing protein
419612	S9WB94_CAMFR 1	0.0071	Camelus ferus	Uncharacterized protein
1698259	A0A133UBB1_9EURY 1	5.5e-20	candidate divison MSBL1 archaeon SCGC-AAA259A05	Uncharacterized protein
1698261	A0A133U8S1_9EURY 1	3.7e-19	candidate divison MSBL1 archaeon SCGC-AAA259D14	Uncharacterized protein
1698264	A0A133UNV4_9EURY 1	7.5e-20	candidate divison MSBL1 archaeon SCGC-AAA259E19	Uncharacterized protein
1698265	A0A133UHB4_9EURY 1	3.7e-19	candidate divison MSBL1 archaeon SCGC-AAA259E22	Uncharacterized protein
1698267	A0A133UVB3_9EURY 1	3.7e-19	candidate divison MSBL1 archaeon SCGC-AAA259I09	Uncharacterized protein
1698272	A0A133V1E6_9EURY 1	4.2e-20	candidate divison MSBL1 archaeon SCGC-AAA261C02	Uncharacterized protein
1698272	A0A133V278_9EURY 1	0.00023	candidate divison MSBL1 archaeon SCGC-AAA261C02	Uncharacterized protein
1698274	A0A133V780_9EURY 1	4.2e-20	candidate divison MSBL1 archaeon SCGC-AAA261F17	Uncharacterized protein
1698274	A0A133V7D5_9EURY 1	0.00023	candidate divison MSBL1 archaeon SCGC-AAA261F17	Uncharacterized protein
1698275	A0A133VBC1_9EURY 1	4.0e-19	candidate divison MSBL1 archaeon SCGC-AAA261F19	Uncharacterized protein
1698276	A0A133VCI6_9EURY 1	4.2e-20	candidate divison MSBL1 archaeon SCGC-AAA261G05	Uncharacterized protein
1698276	A0A133VAM0_9EURY 1	0.00023	candidate divison MSBL1 archaeon SCGC-AAA261G05	Uncharacterized protein
1698277	A0A133VD80_9EURY 1	4.2e-20	candidate divison MSBL1 archaeon SCGC-AAA261O19	Uncharacterized protein
1698258	A0A133VRX3_9EURY 1	0.00023	candidate divison MSBL1 archaeon SCGC-AAA833K04	Uncharacterized protein
2012502	A0A256ZUV4_9ARCH 1	1.8e-06	Candidatus Aenigmarchaeota archaeon ex4484_14	Uncharacterized protein
2012502	A0A256ZY52_9ARCH 1	1.0e-05	Candidatus Aenigmarchaeota archaeon ex4484_14	Uncharacterized protein
2012503	A0A256YMP7_9ARCH 1	7.5e-08	Candidatus Aenigmarchaeota archaeon ex4484_224	Uncharacterized protein
2012506	A0A256ZPA0_9EURY 1	4.4e-10	Candidatus Altiarchaeales archaeon ex4484_2	Uncharacterized protein
2012507	A0A256YL77_9EURY 1	9.9e-15	Candidatus Altiarchaeales archaeon ex4484_43	Uncharacterized protein
2012508	A0A256XFA5_9EURY 1	1.4e-10	Candidatus Altiarchaeales archaeon ex4484_96	Uncharacterized protein
1878999	A0A1D2RGD0_9EURY 1	3.4e-14	Candidatus Altiarchaeales archaeon IMC4	Uncharacterized protein
1849365	A0A1D2R4Q9_9EURY 1	2.5e-17	Candidatus Altiarchaeales archaeon WOR_SM1_79	Uncharacterized protein
1849365	A0A1D2QX04_9EURY 1	3.4e-13	Candidatus Altiarchaeales archaeon WOR_SM1_79	Uncharacterized protein
1849364	A0A1D2R1P0_9EURY 1	3.4e-13	Candidatus Altiarchaeales archaeon WOR_SM1_86-2	Uncharacterized protein
1849261	A0A1D2QUF3_9EURY 1	3.5e-14	Candidatus Altiarchaeales archaeon WOR_SM1_SCG	Uncharacterized protein
2026714	A0A2E8EG95_9ARCH 1	2.3e-16	Candidatus Bathyarchaeota archaeon	Uncharacterized protein
2026714	A0A2E8EG97_9ARCH 1	9.8e-06	Candidatus Bathyarchaeota archaeon	Uncharacterized protein
1779367	A0A151BHF6_9ARCH 1	1.4e-08	Candidatus Bathyarchaeota archaeon B23	Uncharacterized protein
1779368	A0A151BD26_9ARCH 1	5.8e-17	Candidatus Bathyarchaeota archaeon B24	Uncharacterized protein
1779368	A0A151BBS7_9ARCH 1	0.0002	Candidatus Bathyarchaeota archaeon B24	KEOPS complex subunit
1779369	A0A151BGI9_9ARCH 1	0.0035	Candidatus Bathyarchaeota archaeon B25	Uncharacterized protein
1779370	A0A151BIG5_9ARCH 1	1.8e-23	Candidatus Bathyarchaeota archaeon B26-1	Uncharacterized protein
1779371	A0A151BMZ4_9ARCH 1	4.7e-21	Candidatus Bathyarchaeota archaeon B26-2	Uncharacterized protein
1779372	A0A151BRI8_9ARCH 1	1.2e-20	Candidatus Bathyarchaeota archaeon B63	Uncharacterized protein
1779372	A0A151BRX7_9ARCH 1	2.1e-05	Candidatus Bathyarchaeota archaeon B63	Uncharacterized protein (Fragment)
1700835	A0A0P9DWQ1_9ARCH 1	1.6e-17	Candidatus Bathyarchaeota archaeon BA1	Transcription factor Pcc1
1700836	A0A0P9FYC9_9ARCH 1	7.2e-20	Candidatus Bathyarchaeota archaeon BA2	Transcription factor Pcc1
1700836	A0A0P9ECA9_9ARCH 1	0.0041	Candidatus Bathyarchaeota archaeon BA2	Uncharacterized protein
2012510	A0A257AQ22_9ARCH 1	0.0012	Candidatus Bathyarchaeota archaeon ex4484_205	Uncharacterized protein
2012511	A0A256ZLL4_9ARCH 1	5.6e-14	Candidatus Bathyarchaeota archaeon ex4484_218	Uncharacterized protein
2012513	A0A256Z0W8_9ARCH 1	9.1e-24	Candidatus Bathyarchaeota archaeon ex4484_40	Uncharacterized protein
1797377	A0A1F5DDR9_9ARCH 1	2.8e-12	Candidatus Bathyarchaeota archaeon RBG_13_38_9	Uncharacterized protein
1797378	A0A1F5CYS0_9ARCH 1	0.00068	Candidatus Bathyarchaeota archaeon RBG_13_46_16b	Uncharacterized protein
1797379	A0A1F5DL43_9ARCH 1	6.8e-15	Candidatus Bathyarchaeota archaeon RBG_13_52_12	Uncharacterized protein
1797380	A0A1F5DEB9_9ARCH 1	2.6e-14	Candidatus Bathyarchaeota archaeon RBG_13_60_20	Uncharacterized protein
1797380	A0A1F5DG15_9ARCH 1	0.00013	Candidatus Bathyarchaeota archaeon RBG_13_60_20	Uncharacterized protein
1797381	A0A1F5CT90_9ARCH 1	7.5e-20	Candidatus Bathyarchaeota archaeon RBG_16_48_13	Uncharacterized protein
1797382	A0A1F5CSS5_9ARCH 1	2.6e-14	Candidatus Bathyarchaeota archaeon RBG_16_57_9	Uncharacterized protein
311458	E6N8Z0_9ARCH 1	4.8e-18	Candidatus Caldiarchaeum subterraneum	Uncharacterized protein
311458	E6N599_9ARCH 1	0.0014	Candidatus Caldiarchaeum subterraneum	Uncharacterized protein
311458	E6N5C2_9ARCH 1	0.0021	Candidatus Caldiarchaeum subterraneum	Uncharacterized protein
2026736	A0A2D6M1H3_9ARCH 1	9.6e-18	Candidatus Diapherotrites archaeon	Uncharacterized protein
2026736	A0A2D6LPK8_9ARCH 1	2.8e-13	Candidatus Diapherotrites archaeon	Uncharacterized protein
1974406	A0A2G9P4Q4_9ARCH 1	7.1e-11	Candidatus Diapherotrites archaeon CG10_big_fil_rev_8_21_14_0_10_31_34	Uncharacterized protein
1974407	A0A2G9N2S5_9ARCH 1	2.7e-11	Candidatus Diapherotrites archaeon CG11_big_fil_rev_8_21_14_0_20_37_9	Uncharacterized protein
1324957	V4HIR7_9EURY 1	8.5e-20	Candidatus Halobonum tyrrellensis G22	Rpo operon protein
2026747	A0A2E9CG42_9ARCH 1	4.1e-17	Candidatus Heimdallarchaeota archaeon	Uncharacterized protein
1841596	A0A1Q9P329_9ARCH 1	7.5e-15	Candidatus Heimdallarchaeota archaeon AB_125	Uncharacterized protein
1841596	A0A1Q9PG11_9ARCH 1	5.0e-10	Candidatus Heimdallarchaeota archaeon AB_125	Uncharacterized protein
1841597	A0A1Q9NQR4_9ARCH 1	2.4e-13	Candidatus Heimdallarchaeota archaeon LC_2	Uncharacterized protein
1841598	A0A1Q9NCT0_9ARCH 1	2.6e-10	Candidatus Heimdallarchaeota archaeon LC_3	Uncharacterized protein
1849166	A0A1Q9MSE8_9ARCH 1	1.1e-11	Candidatus Lokiarchaeota archaeon CR_4	Uncharacterized protein
1769296	A0A0W7TJI3_9EURY 1	1.3e-10	Candidatus Methanomethylophilus sp. 1R26	Uncharacterized protein
1769296	A0A0W7TKH0_9EURY 1	0.00017	Candidatus Methanomethylophilus sp. 1R26	Uncharacterized protein
1392998	A0A284VP91_9EURY 1	1.5e-19	Candidatus Methanoperedens nitroreducens	Uncharacterized protein
1392998	A0A062UZ48_9EURY 1	9.9e-19	Candidatus Methanoperedens nitroreducens	Uncharacterized protein
1392998	A0A284VQA2_9EURY 1	5.9e-17	Candidatus Methanoperedens nitroreducens	Uncharacterized protein
1719120	A0A0P8CLG9_9EURY 1	1.5e-19	Candidatus Methanoperedens sp. BLZ1	Transcription factor Pcc1
1577791	A0A0A7LHE3_9EURY 1	1.1e-12	Candidatus Methanoplasma termitum	Transcription factor Pcc1
1577791	A0A0A7LAJ9_9EURY 1	5.1e-05	Candidatus Methanoplasma termitum	Uncharacterized protein
1805247	A0A1J4UCM1_9ARCH 1	1.4e-13	Candidatus Micrarchaeota archaeon CG1_02_47_40	Uncharacterized protein
1805248	A0A1J4UHI0_9ARCH 1	0.00037	Candidatus Micrarchaeota archaeon CG1_02_49_24	Uncharacterized protein
1805249	A0A1J4UHL8_9ARCH 1	0.0017	Candidatus Micrarchaeota archaeon CG1_02_51_15	Uncharacterized protein
1805250	A0A1J4USX8_9ARCH 1	1.8e-05	Candidatus Micrarchaeota archaeon CG1_02_55_22	Uncharacterized protein
1920749	A0A218NP52_9ARCH 1	2.5e-08	Candidatus Micrarchaeota archaeon Mia14	N6-threonylcarbamoyl-adenosine(37)-tRNA synthase dimerization module Pcc1
1801632	A0A1F6QTR5_9ARCH 1	3.4e-12	Candidatus Micrarchaeota archaeon RBG_16_36_9	Uncharacterized protein
1912863	A0A1L9GU25_MICA2 1	0.00026	Candidatus Micrarchaeum acidiphilum ARMAN-1	Uncharacterized protein
425595	C7DIC9_MICA2 1	6.7e-08	Candidatus Micrarchaeum acidiphilum ARMAN-2	Uncharacterized protein
1531428	A0A1M2YHS3_9ARCH 1	0.00026	Candidatus Micrarchaeum sp. AZ1	Uncharacterized protein
1353260	A0A0N9YW37_9ARCH 2	1.1e-07	Candidatus Nitrocosmicus oleophilus	Uncharacterized protein
1353260	A0A0N9Z3D2_9ARCH 1	2.7e-05	Candidatus Nitrocosmicus oleophilus	Uncharacterized protein
1001994	F9CV56_9ARCH 1	1.5e-14	Candidatus Nitrosoarchaeum koreensis MY1	Uncharacterized protein
859192	S2ESQ3_9ARCH 1	1.7e-16	Candidatus Nitrosoarchaeum limnia BG20	Uncharacterized protein
886738	F3KM95_9ARCH 1	4.2e-16	Candidatus Nitrosoarchaeum limnia SFB1	Uncharacterized protein
2026886	A0A2G4JFQ3_9ARCH 1	4.8e-16	Candidatus Nitrosoarchaeum sp.	Uncharacterized protein
1410606	A0A0A7V242_9ARCH 1	6.8e-15	Candidatus Nitrosopelagicus brevis	Transcription factor Pcc1
1410606	A0A0A7V7Z8_9ARCH 1	0.006	Candidatus Nitrosopelagicus brevis	Transcription factor Pcc1
2026808	A0A2E7RRH1_9ARCH 1	1.6e-10	Candidatus Nitrosopelagicus sp.	Uncharacterized protein
2026808	A0A2E7RRP7_9ARCH 1	0.001	Candidatus Nitrosopelagicus sp.	Uncharacterized protein
1580092	A0A0D5C4V4_9ARCH 1	8.0e-14	Candidatus Nitrosopumilus adriaticus	Uncharacterized protein
1229908	K0B5X2_9ARCH 1	9.9e-17	Candidatus Nitrosopumilus koreensis AR1	Uncharacterized protein
1582439	A0A0C5CD55_9ARCH 1	3.5e-17	Candidatus Nitrosopumilus piranensis	Uncharacterized protein
859350	H1EXG3_9ARCH 1	8.6e-15	Candidatus Nitrosopumilus salaria BD31	Uncharacterized protein
1229909	K0BB02_9ARCH 1	2.5e-15	Candidatus Nitrosopumilus sediminis	Uncharacterized protein
1459636	A0A075MVT0_9ARCH 1	4.1e-16	Candidatus Nitrososphaera evergladensis SR1	Uncharacterized protein
1078905	A0A128A1C2_9ARCH 1	2.2e-16	Candidatus Nitrosotalea devanaterra	Uncharacterized protein
1841599	A0A1Q9N779_9ARCH 1	6.7e-17	Candidatus Odinarchaeota archaeon LCB_4	Uncharacterized protein
1839936	A0A1F2P4V4_9EURY 1	5.4e-22	Candidatus Syntrophoarchaeum butanivorans	Transcription factor Pcc1
1838285	A0A1F2PBS6_9EURY 1	3.1e-20	Candidatus Syntrophoarchaeum caldarius	Transcription factor Pcc1
1837170	A0A1Q9P7M1_9ARCH 1	3.2e-21	Candidatus Thorarchaeota archaeon AB_25	Uncharacterized protein
1706444	A0A135VDS6_9ARCH 1	1.6e-21	Candidatus Thorarchaeota archaeon SMTZ1-45	Uncharacterized protein
1706445	A0A135VJH9_9ARCH 1	1.5e-19	Candidatus Thorarchaeota archaeon SMTZ1-83	Uncharacterized protein
1706443	A0A135VXE5_9ARCH 1	1.6e-21	Candidatus Thorarchaeota archaeon SMTZ-45	Uncharacterized protein
2026803	A0A2D6LID5_9ARCH 1	1.3e-05	Candidatus Woesearchaeota archaeon	Uncharacterized protein
2026803	A0A2D6NF84_9ARCH 1	9.4e-05	Candidatus Woesearchaeota archaeon	Uncharacterized protein
2026803	A0A2E7LUA7_9ARCH 1	0.00092	Candidatus Woesearchaeota archaeon	Uncharacterized protein
2026803	A0A2D6P703_9ARCH 1	0.0023	Candidatus Woesearchaeota archaeon	Uncharacterized protein
1974454	A0A2G9PNB8_9ARCH 1	1.4e-05	Candidatus Woesearchaeota archaeon CG08_land_8_20_14_0_20_43_7	Uncharacterized protein
1974455	A0A2G9PJR6_9ARCH 1	9.3e-10	Candidatus Woesearchaeota archaeon CG08_land_8_20_14_0_20_47_9	Uncharacterized protein
1805422	A0A1J4XTY4_9ARCH 1	6.7e-11	Candidatus Woesearchaeota archaeon CG1_02_33_12	Uncharacterized protein
1805423	A0A1J4XRS8_9ARCH 1	9.3e-10	Candidatus Woesearchaeota archaeon CG1_02_47_18	Uncharacterized protein
1974459	A0A2G9MK61_9ARCH 1	6.7e-11	Candidatus Woesearchaeota archaeon CG10_big_fil_rev_8_21_14_0_10_33_12	Uncharacterized protein
1974467	A0A2G9MA47_9ARCH 1	9.3e-10	Candidatus Woesearchaeota archaeon CG10_big_fil_rev_8_21_14_0_10_47_5	Uncharacterized protein
1974468	A0A2G9LVP7_9ARCH 1	1.4e-05	Candidatus Woesearchaeota archaeon CG11_big_fil_rev_8_21_14_0_20_43_8	Uncharacterized protein
283909	R7VG45_CAPTE 1	7.8e-07	Capitella teleta	Uncharacterized protein (Fragment)
192875	A0A0D2WM97_CAPO3 1	0.009	Capsaspora owczarzaki (strain ATCC 30864)	Uncharacterized protein
81985	R0GSV1_9BRAS 1	8.0e-11	Capsella rubella	Uncharacterized protein
4072	A0A1U8FYV1_CAPAN 1	4.5e-12	Capsicum annuum	uncharacterized protein LOC107863100 isoform X2
4072	A0A2G2ZZV7_CAPAN 1	1.7e-11	Capsicum annuum	Uncharacterized protein
4072	A0A1U8FYY3_CAPAN 1	9.9e-11	Capsicum annuum	uncharacterized protein LOC107863100 isoform X1
33114	A0A2G2X7K9_CAPBA 1	4.5e-12	Capsicum baccatum	Uncharacterized protein
80379	A0A2G3CX29_CAPCH 1	1.7e-11	Capsicum chinense	Uncharacterized protein
10141	A0A286XHL2_CAVPO 1	0.0011	Cavia porcellus	L antigen family member 3
3775	A0A1Q3BDU0_CEPFO 1	1.6e-13	Cephalotus follicularis	Pcc1 domain-containing protein
7213	W8CCG3_CERCA 1	1.3e-08	Ceratitis capitata	L antigen family member 3
1035309	A0A2C5X3K8_9PEZI 1	0.0016	Ceratocystis fimbriata CBS 114723	EKC/KEOPS complex subunit PCC1
88771	A0A0F8CX11_CERFI 1	0.0038	Ceratocystis fimbriata f. sp. platani	Polarized growth chromatin-associated controller 1
209285	G0SC83_CHATD 1	0.0051	Chaetomium thermophilum (strain DSM 1495 / CBS 144.50 / IMI 039719)	Uncharacterized protein
554065	E1ZCC0_CHLVA 1	1.1e-08	Chlorella variabilis	Uncharacterized protein
101091	A0A1C7NET7_9FUNG 1	1.7e-06	Choanephora cucurbitarum	EKC/KEOPS complex subunit PCC1
3827	A0A1S2XZW6_CICAR 1	6.6e-12	Cicer arietinum	uncharacterized protein LOC101490809
85681	V4TWQ9_9ROSI 1	1.1e-10	Citrus clementina	Uncharacterized protein (Fragment)
85681	V4VNA2_9ROSI 1	4.0e-09	Citrus clementina	Uncharacterized protein
85681	V4T2F2_9ROSI 1	2.3e-07	Citrus clementina	Uncharacterized protein (Fragment)
85681	V4TWQ5_9ROSI 1	0.00015	Citrus clementina	Uncharacterized protein
2711	A0A067DWJ1_CITSI 1	1.4e-07	Citrus sinensis	Uncharacterized protein (Fragment)
248742	I0YSD1_COCSC 1	0.001	Coccomyxa subellipsoidea (strain C-169)	Uncharacterized protein
61392	A0A2G5BL15_COERN 1	0.0013	Coemansia reversa (strain ATCC 12441 / NRRL 1564)	Transcription factor Pcc1
49390	A0A068U909_COFCA 1	8.2e-12	Coffea canephora	Uncharacterized protein
474922	T0L2N3_COLGC 1	0.0076	Colletotrichum gloeosporioides (strain Nara gc5)	Uncharacterized protein
34488	A0A137PDD4_CONC2 1	1.6e-06	Conidiobolus coronatus (strain ATCC 28846 / CBS 209.66 / NRRL 28638)	Transcription factor Pcc1
210143	A0A1R3IZB8_COCAP 1	6.0e-13	Corchorus capsularis	EKC/KEOPS complex, subunit Pcc1
93759	A0A1R3JFI5_9ROSI 1	4.4e-14	Corchorus olitorius	EKC/KEOPS complex, subunit Pcc1
73501	G3JJS0_CORMM 1	0.00028	Cordyceps militaris (strain CM01)	Transcription factor Pcc1
1805094	A0A1Q7YXJ7_9CREN 1	9.6e-21	Crenarchaeota archaeon 13_1_20CM_2_53_14	Uncharacterized protein
1805098	A0A1Q7LLY3_9CREN 1	1.1e-14	Crenarchaeota archaeon 13_1_40CM_3_53_5	Uncharacterized protein
1296118	A0A1E3K4A2_9TREE 1	7.4e-05	Cryptococcus amylolentus CBS 6273	Uncharacterized protein
1296109	A0A0D0UNA8_CRYGA 1	7.8e-05	Cryptococcus gattii CA1280	Unplaced genomic scaffold supercont1.2, whole genome shotgun sequence
1296103	A0A0D0WBP9_9TREE 1	7.9e-05	Cryptococcus gattii EJB2	Unplaced genomic scaffold supercont1.83, whole genome shotgun sequence
37769	A0A095C2M3_CRYGR 1	7.9e-05	Cryptococcus gattii serotype B (strain R265)	Uncharacterized protein
37769	E6R4W6_CRYGW 1	7.9e-05	Cryptococcus gattii serotype B (strain WM276 / ATCC MYA-4071)	Uncharacterized protein
1296110	A0A0D0U4H5_9TREE 1	7.9e-05	Cryptococcus gattii VGII Ram5	Unplaced genomic scaffold supercont1.2, whole genome shotgun sequence
1296105	A0A0D0Z2I1_9TREE 1	7.9e-05	Cryptococcus gattii VGIV IND107	Unplaced genomic scaffold supercont2.1, whole genome shotgun sequence
1230076	A0A226BAU7_CRYNV 1	0.00015	Cryptococcus neoformans var. grubii Bt85	Uncharacterized protein
1230068	A0A225XT81_CRYNV 1	0.00015	Cryptococcus neoformans var. grubii c45	Uncharacterized protein
5207	J9W0H7_CRYNH 1	0.00015	Cryptococcus neoformans var. grubii serotype A (strain H99 / ATCC 208821 / CBS 10515 / FGSC 9487)	Uncharacterized protein
5207	Q55KT6_CRYNB 1	7.6e-05	Cryptococcus neoformans var. neoformans serotype D (strain JEC21 / ATCC MYA-565)	Uncharacterized protein
117008	A0A1J4MS34_9CRYT 1	3.8e-07	Cryptosporidium andersoni	Uncharacterized protein
5808	B6AAU8_CRYMR 1	6.7e-08	Cryptosporidium muris (strain RN66)	Uncharacterized protein
857276	A0A1J4MED3_9CRYT 1	0.0072	Cryptosporidium ubiquitum	Uncharacterized protein
3656	A0A1S3CTG0_CUCME 1	7.5e-14	Cucumis melo	uncharacterized protein LOC103504146
3659	A0A0A0L7A2_CUCSA 1	7.0e-12	Cucumis sativus	Uncharacterized protein
7177	A0A1Q3G2M4_CULTA 1	0.00016	Culex tarsalis	Putative transcription factor pcc1
1673428	A0A1N5UQ95_9EURY 1	1.8e-06	Cuniculiplasma divulgatum	N6-threonylcarbamoyl-adenosine(37)-tRNA synthase dimerization module Pcc1
1961135	A0A218ZLY2_9EURY 1	9.9e-06	Cuniculiplasma sp. C_DKE	Uncharacterized protein
36022	A0A061BBS0_CYBFA 1	1.6e-06	Cyberlindnera fabianii	CYFA0S17e01816g1_1
1314674	A0A0D7B9U0_9AGAR 1	0.00017	Cylindrobasidium torrendii FP15055 ss-10	Transcription factor Pcc1
59895	A0A124SFY0_CYNCS 2	1.8e-12	Cynara cardunculus var. scolymus	EKC/KEOPS complex, subunit Pcc1
456900	A0A151I7P0_9HYME 1	2.2e-05	Cyphomyrmex costatus	L antigen family member 3
430498	S8CBS9_DACHA 1	0.00045	Dactylellina haptotyla (strain CBS 200.50)	Uncharacterized protein
1314783	A0A165T744_9APHY 1	0.00036	Daedalea quercina L-15889	Transcription factor Pcc1
1001832	A0A1Y2X3Q3_9PEZI 2	0.0016	Daldinia sp. EC12	Uncharacterized protein
35525	A0A164WNG0_9CRUS 1	5.8e-10	Daphnia magna	Putative EKC/KEOPS complex subunit LAGE3
35525	A0A0P6HHQ6_9CRUS 1	1.6e-09	Daphnia magna	L antigen family member
35525	A0A0P6C4T5_9CRUS 2	2.0e-09	Daphnia magna	L antigen family member
79200	A0A165ZLX7_DAUCA 1	1.1e-11	Daucus carota subsp. sativus	Uncharacterized protein
58627	A0A0V1Q3Q0_9ASCO 1	0.0043	Debaryomyces fabryi	EKC/KEOPS complex subunit PCC1
4959	PCC1_DEBHA 1	0.00082	Debaryomyces hansenii (strain ATCC 36239 / CBS 767 / JCM 1990 / NBRC 0083 / IGC 2968)	EKC/KEOPS complex subunit PCC1
9430	K9IQD5_DESRO 1	0.00015	Desmodus rotundus	Putative transcription factor pcc1 (Fragment)
2012517	A0A256ZCV1_9CREN 1	6.5e-09	Desulfurococcales archaeon ex4484_204	Uncharacterized protein
2012518	A0A257A485_9CREN 1	2.6e-21	Desulfurococcales archaeon ex4484_217_1	Uncharacterized protein
2012520	A0A256Z8H5_9CREN 1	1.1e-09	Desulfurococcales archaeon ex4484_42	Uncharacterized protein
2012521	A0A256YH94_9CREN 1	1.3e-11	Desulfurococcales archaeon ex4484_58	Uncharacterized protein
94694	B8D6B5_DESA1 1	6.2e-06	Desulfurococcus amylolyticus (strain DSM 18924 / JCM 16383 / VKM B-2413 / 1221n)	Uncharacterized protein
768672	I3XTK6_DESAM 1	8.2e-06	Desulfurococcus amylolyticus DSM 16532	Transcription factor Pcc1
2275	E8R7E0_DESM0 1	6.6e-05	Desulfurococcus mucosus (strain ATCC 35584 / DSM 2162 / JCM 9187 / O7/1)	Uncharacterized protein
888268	A0A1E5V5M9_9POAL 1	8.2e-10	Dichanthelium oligosanthes	Uncharacterized protein
29172	A0A0D8Y298_DICVI 1	2.1e-07	Dictyocaulus viviparus	Uncharacterized protein
10020	A0A1S3GPI2_DIPOR 1	0.0025	Dipodomys ordii	EKC/KEOPS complex subunit LAGE3
7217	A0A0P8XYR4_DROAN 1	3.1e-07	Drosophila ananassae	Uncharacterized protein
30019	A0A0M5JCL1_DROBS 1	9.9e-07	Drosophila busckii	CG42498 (Fragment)
30025	A0A1W4V8M7_DROFC 1	2.8e-08	Drosophila ficusphila	EKC/KEOPS complex subunit PCC1
7227	E1JIY8_DROME 1	2.2e-07	Drosophila melanogaster	GEO08993p1
7230	A0A0Q9X0L4_DROMO 1	4.5e-09	Drosophila mojavensis	Uncharacterized protein
7244	A0A0Q9WQP1_DROVI 1	5.6e-09	Drosophila virilis	Uncharacterized protein
6210	A0A068WNY4_ECHGR 3	0.0013	Echinococcus granulosus	L antigen family
6211	A0A068XYW0_ECHMU 3	0.008	Echinococcus multilocularis	L antigen family
2880	D7FJ03_ECTSI 1	0.0026	Ectocarpus siliculosus	Uncharacterized protein
1147741	A0A0R3S3E7_9BILA 1	1.1e-05	Elaeophora elaphi	Uncharacterized protein
5759	A0A175JND4_ENTHI 1	5.4e-07	Entamoeba histolytica	Uncharacterized protein
45286	A0A109UYR0_9SACH 1	2.2e-07	Eremothecium sinecaudum	HHR242Wp
4155	A0A022Q962_ERYGU 1	2.0e-13	Erythranthe guttata	Uncharacterized protein
71139	A0A058ZZR3_EUCGR 1	1.6e-12	Eucalyptus grandis	Uncharacterized protein
6958	A0A1Y3B5W1_EURMA 1	0.00027	Euroglyphus maynei	Phosphatidylinositol N-acetylglucosaminyltransferase subunit P-like
2026739	A0A2E9W5V0_9EURY 1	2.2e-13	Euryarchaeota archaeon	Uncharacterized protein
2026739	A0A2A3SWR9_9EURY 1	2.5e-13	Euryarchaeota archaeon	Uncharacterized protein
2026739	A0A2D6UUU3_9EURY 1	3.1e-13	Euryarchaeota archaeon	Uncharacterized protein
2026739	A0A2D6JCR8_9EURY 1	5.9e-13	Euryarchaeota archaeon	Uncharacterized protein
2026739	A0A2D5YHK3_9EURY 1	2.3e-12	Euryarchaeota archaeon	Uncharacterized protein
2026739	A0A2E9VIC0_9EURY 1	4.1e-12	Euryarchaeota archaeon	Uncharacterized protein
2026739	A0A2E3DF86_9EURY 1	6.3e-12	Euryarchaeota archaeon	Uncharacterized protein
2026739	A0A2E7JYL9_9EURY 1	6.3e-12	Euryarchaeota archaeon	Uncharacterized protein
2026739	A0A2D9IP64_9EURY 1	2.6e-11	Euryarchaeota archaeon	Uncharacterized protein
2026739	A0A2D9X0M0_9EURY 1	1.0e-10	Euryarchaeota archaeon	Uncharacterized protein
2026739	A0A2E5ZUF4_9EURY 1	2.6e-08	Euryarchaeota archaeon	Uncharacterized protein
2026739	A0A2E1YFP8_9EURY 1	9.0e-06	Euryarchaeota archaeon	Uncharacterized protein
2026739	A0A2E3DET6_9EURY 1	3.3e-05	Euryarchaeota archaeon	Uncharacterized protein
2026739	A0A2E6I7I2_9EURY 1	0.0036	Euryarchaeota archaeon	Uncharacterized protein
2026739	A0A2D9EXJ6_9EURY 1	0.0058	Euryarchaeota archaeon	Uncharacterized protein
2026739	A0A2E5ZV25_9EURY 1	0.007	Euryarchaeota archaeon	Uncharacterized protein
2026739	A0A2E6AZ39_9EURY 1	0.0078	Euryarchaeota archaeon	Uncharacterized protein
1635285	A0A101DXB1_9EURY 1	1.3e-15	Euryarchaeota archaeon 55_53	Uncharacterized protein
1852875	A0A1V6INL4_9EURY 1	9.5e-13	Euryarchaeota archaeon ADurb.Bin023	Transcription factor Pcc1
1852875	A0A1V6IN19_9EURY 1	0.0064	Euryarchaeota archaeon ADurb.Bin023	Uncharacterized protein
1852876	A0A1V5ZFT9_9EURY 1	1.9e-16	Euryarchaeota archaeon ADurb.Bin165	Transcription factor Pcc1
1852877	A0A1V5Y828_9EURY 1	4.2e-17	Euryarchaeota archaeon ADurb.Bin190	Transcription factor Pcc1
1852878	A0A1V5SPE4_9EURY 1	2.3e-15	Euryarchaeota archaeon ADurb.Bin294	Transcription factor Pcc1
1978125	A0A256ZY76_9EURY 1	0.0012	Euryarchaeota archaeon ex4484_162	Uncharacterized protein
1978126	A0A257A6Y7_9EURY 1	1.5e-14	Euryarchaeota archaeon ex4484_178	Uncharacterized protein
1797976	A0A1F9YLI4_9EURY 1	0.0096	Euryarchaeota archaeon RBG_13_31_8	Uncharacterized protein
1797977	A0A1F9YZ84_9EURY 1	4.1e-15	Euryarchaeota archaeon RBG_13_57_23	Uncharacterized protein
1797977	A0A1F9YU37_9EURY 1	0.0018	Euryarchaeota archaeon RBG_13_57_23	Uncharacterized protein
1797978	A0A1F9ZJX0_9EURY 1	5.9e-18	Euryarchaeota archaeon RBG_13_61_15	Uncharacterized protein
1797980	A0A1F9Z3X9_9EURY 1	1.6e-12	Euryarchaeota archaeon RBG_16_67_27	Uncharacterized protein
1797981	A0A1F9ZGU8_9EURY 1	0.00033	Euryarchaeota archaeon RBG_16_68_12	Uncharacterized protein
1797982	A0A1F9ZBV7_9EURY 1	1.0e-14	Euryarchaeota archaeon RBG_16_68_13	Uncharacterized protein
1797982	A0A1F9ZA72_9EURY 1	1.8e-14	Euryarchaeota archaeon RBG_16_68_13	Uncharacterized protein
1797983	A0A1F9ZV18_9EURY 1	4.5e-14	Euryarchaeota archaeon RBG_19FT_COMBO_56_21	Uncharacterized protein
1797983	A0A1F9ZY53_9EURY 1	0.00029	Euryarchaeota archaeon RBG_19FT_COMBO_56_21	Uncharacterized protein
1797984	A0A1G0AAB1_9EURY 1	1.1e-14	Euryarchaeota archaeon RBG_19FT_COMBO_69_17	Uncharacterized protein
1797984	A0A1G0ACE2_9EURY 1	0.0033	Euryarchaeota archaeon RBG_19FT_COMBO_69_17	Uncharacterized protein
1803821	A0A151EE36_9EURY 1	2.1e-08	Euryarchaeota archaeon SM23-78	Uncharacterized protein
1986691	A0A1Z9RUM3_9EURY 1	0.0092	Euryarchaeota archaeon TMED248	Uncharacterized protein
72664	V4LJ58_EUTSA 1	2.8e-10	Eutrema salsugineum	Uncharacterized protein
72664	V4KYZ6_EUTSA 1	9.8e-09	Eutrema salsugineum	Uncharacterized protein
1314781	A0A165L6M0_EXIGL 1	0.004	Exidia glandulosa HHB12029	Pcc1-domain-containing protein
54261	D3S1C7_FERPA 1	7.2e-15	Ferroglobus placidus (strain DSM 10642 / AEDII12DO)	Uncharacterized protein
333146	S0ANC3_FERAC 1	1.0e-09	Ferroplasma acidarmanus fer1	Uncharacterized protein
74969	A0A1V0N561_9EURY 1	1.0e-09	Ferroplasma acidiphilum	Uncharacterized protein
261388	T0MAK5_9EURY 1	2.6e-09	Ferroplasma sp. Type II	Uncharacterized protein
683846	I0A2X3_FERFK 1	6.3e-14	Fervidicoccus fontis (strain DSM 19380 / JCM 18336 / VKM B-2539 / Kam940)	Uncharacterized protein
436010	A0A165WJ85_9HOMO 1	0.0068	Fibularhizoctonia sp. CBS 109695	Pcc1-domain-containing protein
1519565	A0A1Z5JTG4_FISSO 1	0.00067	Fistulifera solaris	Uncharacterized protein
158441	A0A226ERF2_FOLCA 1	2.9e-06	Folsomia candida	EKC/KEOPS complex subunit LAGE3
691883	A0A058Z929_9EUKA 1	2.2e-08	Fonticula alba	Uncharacterized protein
685588	A0A067TG51_9AGAR 1	0.0078	Galerina marginata CBS 339.88	Uncharacterized protein
69293	G3PS94_GASAC 1	5.1e-06	Gasterosteus aculeatus	Uncharacterized protein (Fragment)
192259	S8CVV8_9LAMI 1	3.6e-10	Genlisea aurea	Uncharacterized protein
565033	A0A0A7GDI3_9EURY 1	9.0e-12	Geoglobus acetivorans	Uncharacterized protein
113653	A0A0F7IER7_9EURY 1	8.0e-12	Geoglobus ahangari	Uncharacterized protein conserved in archaea
1173061	A0A0J9X350_GEOCN 1	7.5e-05	Geotrichum candidum	Similar to Saccharomyces cerevisiae YKR095W-A PCC1 Component of the EKC/KEOPS protein complex
7398	A0A1B0AA29_GLOPL 1	1.6e-05	Glossina pallidipes	Uncharacterized protein
67801	A0A1B0BF31_9MUSC 1	4.9e-07	Glossina palpalis gambiensis	Uncharacterized protein
3847	I1LKK8_SOYBN 1	2.1e-12	Glycine max	Uncharacterized protein
3847	C6T3R6_SOYBN 1	1.1e-11	Glycine max	Uncharacterized protein
3847	I1MWH3_SOYBN 1	6.3e-11	Glycine max	Uncharacterized protein
3847	C6T3U1_SOYBN 1	3.6e-10	Glycine max	Uncharacterized protein
3847	K7M6H6_SOYBN 1	2.5e-06	Glycine max	Uncharacterized protein
3847	K7M6I6_SOYBN 1	4.1e-06	Glycine max	Uncharacterized protein
3848	A0A0B2RI12_GLYSO 1	2.1e-12	Glycine soja	Uncharacterized protein
3848	A0A0B2PZE0_GLYSO 1	2.6e-11	Glycine soja	Uncharacterized protein
1344416	A0A139AE00_GONPR 1	4.2e-06	Gonapodya prolifera JEL478	Pcc1-domain-containing protein
1344416	A0A139A6E6_GONPR 1	3.2e-05	Gonapodya prolifera JEL478	Pcc1-domain-containing protein
29729	A0A0B0PDL0_GOSAR 1	3.8e-13	Gossypium arboreum	L antigen family member 3
3635	A0A1U8LUY7_GOSHI 1	3.8e-13	Gossypium hirsutum	uncharacterized protein LOC107930173
3635	A0A1U8I3L3_GOSHI 1	1.6e-12	Gossypium hirsutum	uncharacterized protein LOC107890771 isoform X2
3635	A0A1U8HXP8_GOSHI 1	1.0e-11	Gossypium hirsutum	uncharacterized protein LOC107890771 isoform X1
29730	A0A0D2RZG8_GOSRA 1	1.6e-12	Gossypium raimondii	Uncharacterized protein
226899	F0XF06_GROCL 1	0.0067	Grosmannia clavigera (strain kw1407 / UAMH 11150)	Uncharacterized protein
905079	L1J891_GUITH 1	3.5e-10	Guillardia theta CCMP2712	Uncharacterized protein
597456	A0A0L7R084_9HYME 1	0.00012	Habropoda laboriosa	L antigen family member 3 (Fragment)
1775754	A0A147JZS4_9EURY 1	3.1e-18	Hadesarchaea archaeon DG-33	Uncharacterized protein
1775755	A0A147JSH6_9EURY 1	5.4e-21	Hadesarchaea archaeon DG-33-1	Uncharacterized protein
1776334	A0A147JXZ7_9EURY 1	1.0e-19	Hadesarchaea archaeon YNP_45	Uncharacterized protein
1776333	A0A147JZN8_9EURY 1	3.7e-21	Hadesarchaea archaeon YNP_N21	Uncharacterized protein
7368	A0A1L8EAD7_HAEIR 1	1.9e-06	Haematobia irritans	Putative transcription factor pcc1 (Fragment)
7368	A0A1L8EAS0_HAEIR 1	1.9e-06	Haematobia irritans	Putative transcription factor pcc1 (Fragment)
7368	A0A1L8EAH1_HAEIR 1	2.0e-06	Haematobia irritans	Putative transcription factor pcc1 (Fragment)
7368	A0A1L8EAU1_HAEIR 1	2.0e-06	Haematobia irritans	Putative transcription factor pcc1 (Fragment)
7368	A0A1L8EAP2_HAEIR 1	2.2e-06	Haematobia irritans	Putative transcription factor pcc1 (Fragment)
6289	U6PB93_HAECO 1	9.3e-05	Haemonchus contortus	1110049G11Rik protein
6289	U6P9W8_HAECO 1	0.0033	Haemonchus contortus	Uncharacterized protein
553468	A0A1N6UZU9_9EURY 1	7.8e-21	Haladaptatus litoreus	KEOPS complex subunit Pcc1
797209	E7QU60_9EURY 1	1.4e-21	Haladaptatus paucihalophilus DX253	KEOPS complex subunit Pcc1
1679489	A0A166SSW4_9EURY 1	3.5e-22	Haladaptatus sp. R4	KEOPS complex Pcc1-like subunit
1897478	A0A1D2QIN6_9EURY 1	5.6e-22	Haladaptatus sp. W1	KEOPS complex Pcc1-like subunit
413810	D8J6Z9_HALJB 1	2.5e-20	Halalkalicoccus jeotgali (strain DSM 18796 / CECT 7217 / JCM 14584 / KCTC 4019 / B3)	KEOPS complex Pcc1-like subunit
1008153	A0A151AIH3_9EURY 1	6.0e-23	Halalkalicoccus paucihalophilus	Transcription factor Pcc1
1604004	A0A0F7P8J0_9EURY 1	1.9e-19	Halanaeroarchaeum sulfurireducens	Rpo operon protein
1261545	U2YTI4_9EURY 1	3.5e-20	Halarchaeum acidiphilum MH1-52-1	Hypotheical conserved protein
1261545	U3ACG0_9EURY 1	0.0055	Halarchaeum acidiphilum MH1-52-1	Hypotheical conserved protein
996166	A0A1G9T198_9EURY 1	1.5e-20	Haloarchaeobius iranensis	KEOPS complex subunit Pcc1
1227452	M0K7D5_9EURY 1	5.8e-22	Haloarcula amylolytica JCM 13557	KEOPS complex Pcc1-like subunit
1230451	M0KGJ5_HALAR 1	3.4e-20	Haloarcula argentinensis DSM 12282	KEOPS complex Pcc1-like subunit
662475	M0L1H8_9EURY 1	3.6e-20	Haloarcula californiae ATCC 33799	KEOPS complex Pcc1-like subunit
51589	G0HWI2_HALHT 1	1.3e-21	Haloarcula hispanica (strain ATCC 33960 / DSM 4426 / JCM 8911 / NBRC 102182 / NCIMB 2187 / VKM B-1755)	Rpo operon protein
1417673	V5TPH4_HALHI 1	1.3e-21	Haloarcula hispanica N601	Rpo operon protein
1227453	M0LJR9_HALJP 2	8.6e-20	Haloarcula japonica DSM 6131	KEOPS complex Pcc1-like subunit
2238	Q5V1M3_HALMA 1	3.6e-20	Haloarcula marismortui (strain ATCC 43049 / DSM 3752 / JCM 8966 / VKM B-1809)	Uncharacterized protein
1705562	A0A0M9AKJ3_9EURY 1	6.1e-20	Haloarcula rubripromontorii	KEOPS complex Pcc1-like subunit
662476	M0K3L7_9EURY 1	3.6e-20	Haloarcula sinaiiensis ATCC 33800	KEOPS complex Pcc1-like subunit
1592728	A0A0B5GWZ6_9EURY 1	1.3e-21	Haloarcula sp. CBA1115	KEOPS complex Pcc1-like subunit
1622207	A0A165LY65_9EURY 1	1.3e-21	Haloarcula sp. K1	KEOPS complex Pcc1-like subunit
28442	A0A1H2V2P0_HALVA 1	1.1e-20	Haloarcula vallismortis	KEOPS complex subunit Pcc1
662477	M0JCG5_HALVA 1	1.1e-20	Haloarcula vallismortis ATCC 29715	KEOPS complex Pcc1-like subunit
1407499	A0A0U5H093_9EURY 1	3.2e-20	Halobacterium hubeiense	KEOPS complex subunit Pcc1
355548	A0A1I0P0F3_9EURY 1	1.9e-20	Halobacterium jilantaiense	KEOPS complex subunit Pcc1
2242	B0R2X9_HALS3 1	4.3e-19	Halobacterium salinarum (strain ATCC 29341 / DSM 671 / R1)	KEOPS complex subunit Pcc1
751944	W0K1K8_9EURY 1	1.3e-20	Halobacterium sp. DL1	Rpo operon protein
43928	A0A1M5JH98_9EURY 1	1.4e-19	Halobaculum gomorrense	KEOPS complex subunit Pcc1
660517	A0A1H3CWZ0_9EURY 1	1.0e-18	Halobellus clavatus	tRNA threonylcarbamoyladenosine modification (KEOPS) complex, Pcc1 subunit
699433	A0A1H5YLY1_9EURY 1	2.7e-21	Halobellus limi	KEOPS complex subunit Pcc1
148448	A0A1I1DP38_9EURY 1	6.3e-24	Halobiforma haloterrestris	KEOPS complex subunit Pcc1
358396	M0LQT7_9EURY 1	3.0e-24	Halobiforma lacisalsi AJ5	KEOPS complex Pcc1-like subunit
1227454	M0M2T3_9EURY 1	2.0e-23	Halobiforma nitratireducens JCM 10879	KEOPS complex Pcc1-like subunit
1132509	M0LRT7_9EURY 1	4.8e-20	Halococcus hamelinensis 100A6	KEOPS complex Pcc1-like subunit
931277	M0MZB3_HALMO 1	3.5e-18	Halococcus morrhuae DSM 1307	KEOPS complex Pcc1-like subunit
1227455	M0MM25_9EURY 1	7.2e-21	Halococcus saccharolyticus DSM 5350	KEOPS complex Pcc1-like subunit
1227456	M0NC53_9EURY 1	3.3e-21	Halococcus salifodinae DSM 8989	KEOPS complex Pcc1-like subunit
1227457	M0NAF9_9EURY 1	6.9e-18	Halococcus thailandensis JCM 13552	KEOPS complex Pcc1-like subunit
1873524	A0A1D8S5N3_9EURY 1	2.1e-17	Halodesulfurarchaeum formicicum	Uncharacterized protein
1227458	M0I6Q7_9EURY 1	8.3e-25	Haloferax alexandrinus JCM 10717	Putative KEOPS component Pcc1
662478	M0IXY5_9EURY 1	1.0e-23	Haloferax denitrificans ATCC 35960	Putative KEOPS component Pcc1
1230453	M0HS97_9EURY 1	1.2e-23	Haloferax elongans ATCC BAA-1513	Rpo operon protein
35746	A0A0K1IQT9_9EURY 1	8.4e-25	Haloferax gibbonsii	KEOPS complex Pcc1-like subunit
35746	M0HIB8_HALGM 1	4.9e-25	Haloferax gibbonsii (strain ATCC 33959 / DSM 4427 / JCM 8863 / NBRC 102184 / NCIMB 2188 / Ma 2.38)	Putative KEOPS component Pcc1
302484	A0A1H7GCS8_9EURY 1	4.8e-24	Haloferax larsenii	KEOPS complex subunit Pcc1
1227460	M0GT36_9EURY 1	1.2e-24	Haloferax larsenii JCM 13917	Rpo operon protein
2254	M0GHL6_HALL2 1	8.3e-25	Haloferax lucentense (strain DSM 14919 / JCM 9276 / NCIMB 13854 / Aa 2.2)	Putative KEOPS component Pcc1
1476858	A0A0D6JSI6_9EURY 1	7.2e-24	Haloferax massiliensis	Transcription factor Pcc1
2252	I3R288_HALMT 1	2.9e-25	Haloferax mediterranei (strain ATCC 33500 / DSM 1411 / JCM 8866 / NBRC 14739 / NCIMB 2177 / R-4)	KEOPS complex Pcc1-like subunit
662479	M0I7C9_9EURY 1	7.4e-24	Haloferax mucosum ATCC BAA-1512	Rpo operon protein
381852	M0GQ39_HALPT 1	8.4e-25	Haloferax prahovense (strain DSM 18310 / JCM 13924 / TL6)	Putative KEOPS component Pcc1
1227462	M0FT78_9EURY 1	6.0e-25	Haloferax sp. ATCC BAA-644	Putative KEOPS component Pcc1
1227463	M0FT30_9EURY 1	6.0e-25	Haloferax sp. ATCC BAA-645	Putative KEOPS component Pcc1
1227464	M0FGN1_9EURY 1	6.0e-25	Haloferax sp. ATCC BAA-646	Putative KEOPS component Pcc1
1243180	L5NKG3_9EURY 1	7.8e-25	Haloferax sp. BAB2207	Putative KEOPS component Pcc1
1544718	A0A0W1SJ73_9EURY 1	1.8e-24	Haloferax sp. SB29	KEOPS complex Pcc1-like subunit
1544719	A0A0W1RF82_9EURY 1	5.8e-24	Haloferax sp. SB3	KEOPS complex Pcc1-like subunit
662480	M0HZP6_9EURY 1	5.7e-24	Haloferax sulfurifontis ATCC BAA-897	Putative KEOPS component Pcc1
2246	D4GSR2_HALVD 1	8.3e-25	Haloferax volcanii (strain ATCC 29605 / DSM 3757 / JCM 8879 / NBRC 14742 / NCIMB 2012 / VKM B-1768 / DS2)	KEOPS complex subunit Pcc1
60847	E4NSL8_HALBP 1	1.1e-20	Halogeometricum borinquense (strain ATCC 700274 / DSM 11551 / JCM 10706 / PR3)	transcription factor PCC1
1227487	M0CXF2_9EURY 1	7.4e-22	Halogeometricum pallidum JCM 14848	Transcription factor pcc1
553469	A0A1I6GC88_9EURY 1	7.6e-22	Halogeometricum rufum	KEOPS complex subunit Pcc1
660520	A0A1H8PSG7_9EURY 1	1.7e-21	Halogranum amylolyticum	KEOPS complex subunit Pcc1
660521	A0A1G9QAP7_9EURY 1	6.4e-23	Halogranum gelatinilyticum	KEOPS complex subunit Pcc1
553466	A0A1I4E570_9EURY 1	1.2e-21	Halogranum rubrum	KEOPS complex subunit Pcc1
1210908	J2ZJ84_9EURY 1	1.2e-21	Halogranum salarium B-1	Rpo operon protein
1073996	A0A1H6SGG5_9EURY 1	1.6e-18	Halohasta litchfieldiae	KEOPS complex subunit Pcc1
699431	A0A1I5RQP2_9EURY 1	2.8e-20	Halolamina pelagica	KEOPS complex subunit Pcc1
699431	A0A0P7GAE5_9EURY 1	9.4e-20	Halolamina pelagica	KEOPS complex Pcc1-like subunit
1853690	A0A1V4C7H8_9EURY 1	1.0e-18	Halolamina sp. CBA1230	KEOPS complex Pcc1-like subunit
57705	C7NVP8_HALMD 1	4.6e-21	Halomicrobium mukohataei (strain ATCC 700874 / DSM 12286 / JCM 9738 / NCIMB 13541)	Rpo operon protein
767519	A0A1I6LA11_9EURY 1	1.1e-19	Halomicrobium zhouii	KEOPS complex subunit Pcc1
1070774	U1QJ29_9EURY 1	6.8e-19	Halonotius sp. J07HN4	Uncharacterized protein conserved in archaea
1238427	U1NYB6_9EURY 1	2.3e-19	Halonotius sp. J07HN6	Uncharacterized protein conserved in archaea
553467	A0A1I2MGB0_9EURY 1	4.5e-22	Halopelagius inordinatus	KEOPS complex subunit Pcc1
1236180	A0A1H1DHL1_9EURY 1	1.2e-22	Halopelagius longus	KEOPS complex subunit Pcc1
1267564	A0A1H6HPJ5_9EURY 2	1.7e-19	Halopenitus malekzadehii	tRNA threonylcarbamoyladenosine modification (KEOPS) complex, Pcc1 subunit
1048396	A0A1H3G711_9EURY 1	5.3e-20	Halopenitus persicus	tRNA threonylcarbamoyladenosine modification (KEOPS) complex, Pcc1 subunit
756883	G2MKG4_9ARCH 1	2.5e-17	halophilic archaeon DL31	Uncharacterized protein
1085029	U1PTB5_9EURY 1	3.0e-13	halophilic archaeon J07HB67	Transcription factor Pcc1
1325472	U1MK92_9EURY 1	2.8e-17	halophilic archaeon J07HX5	Uncharacterized protein conserved in archaea
1085028	U1QNZ8_9EURY 1	9.1e-21	halophilic archaeon J07HX64	Uncharacterized protein
1202768	A0A1I0NHE8_9EURY 1	2.0e-23	Halopiger salifodinae	KEOPS complex subunit Pcc1
387343	F8DBN3_HALXS 1	2.3e-23	Halopiger xanaduensis (strain DSM 18323 / JCM 14033 / SH-6)	Uncharacterized protein
1514971	A0A0W1RAZ4_9EURY 1	3.5e-22	Haloprofundus marisrubri	KEOPS complex Pcc1-like subunit
1238426	U1NQN5_9EURY 1	7.6e-17	Haloquadratum sp. J07HQX50	Uncharacterized protein conserved in archaea
293091	Q18KN2_HALWD 2	2.2e-14	Haloquadratum walsbyi (strain DSM 16790 / HBSQ001)	KEOPS complex subunit Pcc1
293091	G0LHP0_HALWC 1	1.8e-14	Haloquadratum walsbyi (strain DSM 16854 / JCM 12705 / C23)	KEOPS complex subunit Pcc1
1238424	U1MLF9_9EURY 1	7.6e-17	Haloquadratum walsbyi J07HQW1	Uncharacterized protein conserved in archaea
1238425	U1NHI9_9EURY 1	1.0e-17	Haloquadratum walsbyi J07HQW2	Uncharacterized protein conserved in archaea
1033806	F7PM34_9EURY 1	2.3e-18	Halorhabdus tiamatea SARL4B	Pcc1-type transcription factor-like protein
146826	C7NQA9_HALUD 1	5.1e-16	Halorhabdus utahensis (strain DSM 12940 / JCM 11049 / AX-2)	Uncharacterized protein
1367881	A0A1H8FC24_9EURY 1	5.1e-19	Halorientalis persicus	KEOPS complex subunit Pcc1
660518	A0A1G7J336_9EURY 1	1.5e-19	Halorientalis regularis	KEOPS complex subunit Pcc1
1932360	A0A1Q1FHB8_9EURY 1	9.2e-21	Halorientalis sp. IM1011	Uncharacterized protein
1230454	M0PIJ1_9EURY 1	3.6e-22	Halorubrum aidingense JCM 13560	Rpo operon protein
387340	A0A1I2ZXA1_9EURY 1	1.4e-20	Halorubrum aquaticum	KEOPS complex subunit Pcc1
1230455	M0PPR2_9EURY 1	4.3e-15	Halorubrum arcis JCM 13916	Rpo operon protein
1227465	M0ELL7_9EURY 1	5.1e-22	Halorubrum californiensis DSM 19288	Rpo operon protein
335819	A0A238V5C6_HALC1 1	2.2e-23	Halorubrum chaoviator (strain DSM 11365 / JCM 9573 / AUS-1)	KEOPS complex subunit Pcc1
1227466	M0E9F5_9EURY 1	3.2e-22	Halorubrum coriense DSM 10284	Rpo operon protein
29283	A0A256KS89_9EURY 1	2.6e-22	Halorubrum distributum	KEOPS complex Pcc1-like subunit
1227468	M0F0M1_9EURY 1	6.8e-22	Halorubrum distributum JCM 10118	Rpo operon protein
1227467	M0ETU4_9EURY 1	6.8e-22	Halorubrum distributum JCM 9100	Rpo operon protein
337243	A0A256JWK0_9EURY 1	2.2e-23	Halorubrum ezzemoulense	KEOPS complex Pcc1-like subunit
337243	A0A256J0Y9_9EURY 1	4.2e-23	Halorubrum ezzemoulense	KEOPS complex Pcc1-like subunit
337243	A0A256KQ01_9EURY 1	5.1e-23	Halorubrum ezzemoulense	KEOPS complex Pcc1-like subunit
1121945	A0A1X4G696_9EURY 1	2.2e-21	Halorubrum ezzemoulense DSM 17463	KEOPS complex Pcc1-like subunit
1383851	A0A256ICX6_9EURY 1	1.7e-20	Halorubrum halodurans	KEOPS complex Pcc1-like subunit
1227481	M0FJ45_9EURY 1	1.9e-22	Halorubrum hochstenium ATCC 700873	Rpo operon protein
1230456	M0NWY8_9EURY 1	9.3e-22	Halorubrum kocurii JCM 14978	Rpo operon protein
2247	B9LTN4_HALLT 1	7.9e-22	Halorubrum lacusprofundi (strain ATCC 49239 / DSM 5036 / JCM 8891 / ACAM 34)	Rpo operon protein
1227482	M0NXJ6_9EURY 1	2.3e-21	Halorubrum lipolyticum DSM 21995	Rpo operon protein
1227483	M0P006_9EURY 1	1.1e-21	Halorubrum litoreum JCM 13561	Rpo operon protein
1383844	A0A2G1WMN6_9EURY 1	6.3e-22	Halorubrum persicum	KEOPS complex Pcc1-like subunit
2248	A0A081ESZ7_9EURY 1	1.5e-21	Halorubrum saccharovorum	KEOPS complex Pcc1-like subunit
1227484	M0DTF0_9EURY 1	1.1e-21	Halorubrum saccharovorum DSM 1137	Rpo operon protein
35743	A0A1I6G5P6_HALSD 1	2.0e-22	Halorubrum sodomense	KEOPS complex subunit Pcc1
1383842	A0A2G1WSP5_9EURY 1	5.1e-23	Halorubrum sp. C191	KEOPS complex Pcc1-like subunit
1483399	A0A2G1X1K5_9EURY 1	6.2e-20	Halorubrum sp. C3	KEOPS complex Pcc1-like subunit (Fragment)
1483400	A0A256KWJ5_9EURY 1	2.6e-22	Halorubrum sp. E3	KEOPS complex Pcc1-like subunit
1483400	A0A256L8Q4_9EURY 1	2.6e-21	Halorubrum sp. E3	KEOPS complex Pcc1-like subunit (Fragment)
1480718	A0A256IC13_9EURY 1	1.6e-22	Halorubrum sp. Ea1	KEOPS complex Pcc1-like subunit
1383841	A0A256I1W8_9EURY 1	8.1e-23	Halorubrum sp. Ea8	KEOPS complex Pcc1-like subunit
1383843	A0A256H7A3_9EURY 1	8.1e-23	Halorubrum sp. Eb13	KEOPS complex Pcc1-like subunit
1480728	A0A256H6N4_9EURY 1	8.1e-23	Halorubrum sp. Hd13	KEOPS complex Pcc1-like subunit
1383850	A0A256HD83_9EURY 1	1.6e-22	Halorubrum sp. Ib24	KEOPS complex Pcc1-like subunit
1855863	A0A1Y3ADB0_9EURY 1	2.2e-23	Halorubrum sp. SD612	KEOPS complex Pcc1-like subunit
1855863	A0A1Y3ADU8_9EURY 1	1.8e-22	Halorubrum sp. SD612	KEOPS complex Pcc1-like subunit
1855873	A0A1Y3A6C4_9EURY 1	9.3e-23	Halorubrum sp. SD683	KEOPS complex Pcc1-like subunit
2032630	A0A2A2FEJ7_9EURY 1	4.7e-22	Halorubrum sp. WN019	KEOPS complex Pcc1-like subunit
1227485	M0DLY6_9EURY 1	7.3e-23	Halorubrum tebenquichense DSM 14210	Rpo operon protein
1227486	M0DGK9_9EURY 1	2.6e-22	Halorubrum terrestre JCM 10247	Rpo operon protein
1765655	A0A0M9AQ12_9EURY 1	8.8e-22	Halorubrum tropicale	KEOPS complex Pcc1-like subunit
63740	A0A238W637_HALVU 1	1.3e-21	Halorubrum vacuolatum	KEOPS complex subunit Pcc1
261291	A0A1G7H735_9EURY 1	6.4e-22	Halorubrum xinjiangense	KEOPS complex subunit Pcc1
797114	M0CCY1_9EURY 1	1.2e-20	Halosimplex carlsbadense 2-9-1	KEOPS complex Pcc1-like subunit
619731	A0A1I6SHB8_9EURY 1	3.5e-22	Halostagnicola kamekurae	KEOPS complex subunit Pcc1
797299	W0JPD3_9EURY 1	1.1e-22	Halostagnicola larsenii XH-48	KEOPS complex Pcc1 subunit
588898	A0A1N6Y567_9EURY 1	3.8e-22	Haloterrigena daqingensis	KEOPS complex Pcc1-like subunit
392421	A0A1G6JIC3_9EURY 1	4.2e-23	Haloterrigena hispanica	KEOPS complex subunit Pcc1
1230457	M0CTY5_9EURY 1	4.3e-23	Haloterrigena limicola JCM 13563	KEOPS complex Pcc1-like subunit
1416969	A0A179EI46_9EURY 1	6.2e-22	Haloterrigena mahii	Uncharacterized protein
301967	A0A1S8AXR2_9EURY 1	6.6e-23	Haloterrigena saccharevitans	KEOPS complex Pcc1-like subunit
1227488	M0BQL0_9EURY 1	7.8e-23	Haloterrigena salina JCM 13891	KEOPS complex Pcc1-like subunit
1227489	M0BPJ7_9EURY 1	1.1e-21	Haloterrigena thermotolerans DSM 11522	KEOPS complex Pcc1-like subunit
62320	D2RQN8_HALTV 1	1.5e-22	Haloterrigena turkmenica (strain ATCC 51198 / DSM 5511 / NCIMB 13204 / VKM B-1734)	Uncharacterized protein
890420	A0A1G8SPN8_9EURY 1	8.5e-21	Halovenus aranensis	KEOPS complex subunit Pcc1
1227490	M0BVN0_9EURY 1	4.0e-21	Halovivax asiaticus JCM 14624	KEOPS complex Pcc1-like subunit
387341	L0IAG0_HALRX 1	1.1e-20	Halovivax ruber (strain DSM 18193 / JCM 13892 / XH-70)	Uncharacterized protein
429701	A0A2G9IBI5_9LAMI 1	3.2e-12	Handroanthus impetiginosus	Uncharacterized protein
686832	A0A0C3C6V6_HEBCY 1	0.00018	Hebeloma cylindrosporum h7	Uncharacterized protein
4232	A0A251SA13_HELAN 1	1.5e-11	Helianthus annuus	Putative CTAG/Pcc1 family
6412	T1EU60_HELRO 2	1.3e-11	Helobdella robusta	Uncharacterized protein
101127	A0A1X2GM52_9FUNG 1	3.3e-05	Hesseltinella vesiculosa	Transcription factor Pcc1
747525	W4KBK4_9HOMO 1	0.0075	Heterobasidion irregulare TC 32-1	Uncharacterized protein
112509	A0A287J937_HORVV 1	6.2e-11	Hordeum vulgare subsp. vulgare	Uncharacterized protein
112509	A0A287J988_HORVV 1	1.0e-10	Hordeum vulgare subsp. vulgare	Uncharacterized protein
112509	A0A287J9C4_HORVV 1	1.0e-10	Hordeum vulgare subsp. vulgare	Uncharacterized protein
112509	A0A287J935_HORVV 1	2.5e-10	Hordeum vulgare subsp. vulgare	Uncharacterized protein
112509	A0A287J941_HORVV 1	0.00072	Hordeum vulgare subsp. vulgare	Uncharacterized protein
112509	A0A287J940_HORVV 1	0.0012	Hordeum vulgare subsp. vulgare	Uncharacterized protein
6087	T2MDS2_HYDVU 1	1.3e-07	Hydra vulgaris	L antigen family member 3
938273	A0A0W8F015_9ZZZZ 1	2.1e-16	hydrocarbon metagenome	Uncharacterized protein
938273	A0A0W8FI25_9ZZZZ 1	1.3e-14	hydrocarbon metagenome	Uncharacterized protein
938273	A0A0W8FCW0_9ZZZZ 1	5.4e-13	hydrocarbon metagenome	Uncharacterized protein
51453	A0A024SLX7_HYPJR 1	0.0088	Hypocrea jecorina (strain ATCC 56765 / BCRC 32924 / NRRL 11460 / Rut C-30)	Pcc1-domain-containing protein
1001833	A0A1Y2WCS1_9PEZI 1	0.0033	Hypoxylon sp. CI-4A	Uncharacterized protein
1001938	A0A1Y2VA62_9PEZI 1	0.002	Hypoxylon sp. CO27-5	Uncharacterized protein
1001937	A0A1Y2U544_9PEZI 1	0.0017	Hypoxylon sp. EC38	Pcc1-domain-containing protein
232323	A0A1W0W9F0_HYPDU 1	1.4e-09	Hypsibius dujardini	Uncharacterized protein
160233	A8AAM5_IGNH4 1	3.5e-12	Ignicoccus hospitalis (strain KIN4/I / DSM 18386 / JCM 14125)	Uncharacterized protein
940295	A0A0U3FA42_9CREN 1	3.0e-12	Ignicoccus islandicus DSM 13165	Uncharacterized protein
334771	E0SQY0_IGNAA 1	1.6e-10	Ignisphaera aggregans (strain DSM 17230 / JCM 13409 / AQ1.S1)	Uncharacterized protein
1081104	A0A162JSU7_9HYPO 1	0.0094	Isaria fumosorosea ARSEF 2679	Transcription factor Pcc1
34613	V5HT73_IXORI 1	1.3e-10	Ixodes ricinus	Putative transcription factor pcc1
6945	B7P4A6_IXOSC 1	7.3e-10	Ixodes scapularis	L antigen, putative
180498	A0A067LAQ2_JATCU 1	0.0021	Jatropha curcas	Uncharacterized protein
432096	H2AYM2_KAZAF 1	0.00076	Kazachstania africana (strain ATCC 22294 / BCRC 22015 / CBS 2517 / CECT 1963 / NBRC 1671 / NRRL Y-8276)	Uncharacterized protein
1789683	A0A1X7R9H5_9SACH 1	0.00044	Kazachstania saulgeensis	Similar to Saccharomyces cerevisiae YKR095W-A PCC1 Component of the EKC/KEOPS protein complex with Kae1p, Gon7p, Bud32p, and Cgi121p
105231	A0A1Y1IC82_KLENI 1	0.00019	Klebsormidium nitens	Uncharacterized protein
28985	B5RSI3_KLULA 1	2.3e-06	Kluyveromyces lactis (strain ATCC 8585 / CBS 2359 / DSM 70799 / NBRC 1267 / NRRL Y-1140 / WM37)	KLLA0A00539p
1003335	W0TB25_KLUMA 1	1.4e-06	Kluyveromyces marxianus DMKU3-1042	Polarized growth chromatin-associated controller 1
4999	A0A1Y1U7C4_9TREE 1	0.0004	Kockovaella imperatae	Transcription factor Pcc1-domain-containing protein
1382522	W6MGF1_9ASCO 1	0.0094	Kuraishia capsulata CBS 1993	Uncharacterized protein
1296100	A0A1B9G4Y3_9TREE 2	0.00058	Kwoniella bestiolae CBS 10118	Uncharacterized protein
1296121	A0A1A6ABY8_9TREE 1	6.3e-05	Kwoniella dejecticola CBS 10117	Uncharacterized protein
1296120	A0A1B9GN94_9TREE 1	0.00012	Kwoniella heveanensis BCC8398	Uncharacterized protein
1296119	A0A1B9HRF3_9TREE 1	0.00026	Kwoniella heveanensis CBS 569	Uncharacterized protein
1331196	A0A1B9ITA5_9TREE 2	0.00015	Kwoniella mangroviensis CBS 10435	Uncharacterized protein
1296096	A0A1B9HVC7_9TREE 1	0.00013	Kwoniella pini CBS 10737	Uncharacterized protein
1266660	A0A1G4J3Y0_9SACH 1	1.7e-05	Lachancea dasiensis CBS 10888	LADA_0D01024g1_1
4955	A0A1G4MEA9_LACFM 1	0.00044	Lachancea fermentati	LAFE_0F00782g1_1
1245769	A0A0C7N7I8_9SACH 1	0.00061	Lachancea lanzarotensis	LALA0S09e04632g1_1
1266667	A0A1G4JRP3_9SACH 1	0.00023	Lachancea meyersii CBS 8951	LAME_0F04038g1_1
1230905	A0A1G4KDI8_9SACH 1	0.00014	Lachancea mirantina	LAMI_0H00804g1_1
1266666	A0A1G4JTB8_9SACH 1	0.0012	Lachancea nothofagi CBS 11611	LANO_0E05600g1_1
1654605	A0A0P1KX54_9SACH 1	0.0067	Lachancea quebecensis	LAQU0S19e00584g1_1
433476	A0A1G4JH69_9SACH 1	0.0041	Lachancea sp. CBS 6924	LAFA_0E18822g1_1
381046	C5DH33_LACTC 1	0.0057	Lachancea thermotolerans (strain ATCC 56472 / CBS 6340 / NRRL Y-8284)	KLTH0E00990p
1314785	A0A165EUE7_9APHY 1	0.00056	Laetiporus sulphureus 93-53	Transcription factor Pcc1
215358	A0A0F8AWP8_LARCR 1	7.7e-08	Larimichthys crocea	L antigen family member 3 (Fragment)
215358	A0A0F8AGN6_LARCR 1	2.4e-06	Larimichthys crocea	Protein NLRC3
7897	H3AJF1_LATCH 1	2.1e-07	Latimeria chalumnae	Uncharacterized protein
77586	A0A0D9XA65_9ORYZ 1	1.4e-10	Leersia perrieri	Uncharacterized protein
7918	W5NEX3_LEPOC 1	1.0e-06	Lepisosteus oculatus	Uncharacterized protein
1714833	A0A137QML4_9AGAR 1	0.0069	Leucoagaricus sp. SymC.cos	L antigen family member 3 (Fragment)
106004	A0A1Y2F8R9_9BASI 1	0.00027	Leucosporidium creatinivorum	Transcription factor Pcc1-domain-containing protein
1263082	A0A068RLU2_9FUNG 1	1.3e-05	Lichtheimia corymbifera JMRC:FSU:9682	Uncharacterized protein
688394	A0A077WEH9_9FUNG 1	3.1e-06	Lichtheimia ramosa	Uncharacterized protein
61395	A0A1Y1WMS3_9FUNG 1	0.00016	Linderina pennispora	Transcription factor Pcc1 (Fragment)
7574	A0A1S3KFB3_LINUN 1	1.8e-09	Lingula unguis	EKC/KEOPS complex subunit LAGE3-like isoform X1
7209	A0A1S0TSS7_LOALO 1	1.5e-06	Loa loa	Uncharacterized protein
7209	A0A1I7VT21_LOALO 1	2.1e-05	Loa loa	Uncharacterized protein
64571	A0A1Y2GX98_9FUNG 1	6.2e-05	Lobosporangium transversale	CTAG/Pcc1 family
1538547	A0A0F8VIH8_9ARCH 1	9.5e-13	Lokiarchaeum sp. GC14_75	Uncharacterized protein
225164	V4A782_LOTGI 1	3.0e-09	Lottia gigantea	Uncharacterized protein
34305	I3SEA1_LOTJA 1	3.4e-11	Lotus japonicus	Uncharacterized protein
3871	A0A1J7GCA3_LUPAN 2	0.0029	Lupinus angustifolius	Uncharacterized protein
56857	A0A200QW97_9MAGN 1	2.6e-11	Macleaya cordata	EKC/KEOPS complex
282301	A0A267EJA9_9PLAT 1	1.6e-07	Macrostomum lignano	Uncharacterized protein (Fragment)
282301	A0A267G1P3_9PLAT 1	2.4e-07	Macrostomum lignano	Uncharacterized protein (Fragment)
100816	A0A175W9E1_9PEZI 1	0.0015	Madurella mycetomatis	EKC/KEOPS complex subunit LAGE3
3983	A0A251KY50_MANES 1	5.1e-12	Manihot esculenta	Uncharacterized protein
1480154	A0A176WEG3_MARPO 1	2.5e-10	Marchantia polymorpha subsp. ruderalis	Uncharacterized protein
1502289	A0A087S827_9ARCH 1	3.3e-16	Marine Group I thaumarchaeote SCGC AAA799-B03	Transcription factor Pcc1 protein
1502291	A0A087RUB1_9ARCH 1	3.3e-16	Marine Group I thaumarchaeote SCGC AAA799-D11	Transcription factor Pcc1 protein
1502291	A0A087RP30_9ARCH 1	0.0078	Marine Group I thaumarchaeote SCGC AAA799-D11	Transcription factor Pcc1 protein
1502292	A0A081S3N9_9ARCH 1	3.3e-16	Marine Group I thaumarchaeote SCGC AAA799-E16	Transcription factor Pcc1 protein
1502292	A0A081S422_9ARCH 1	0.0078	Marine Group I thaumarchaeote SCGC AAA799-E16	Transcription factor Pcc1 protein
1502293	A0A081RMN8_9ARCH 1	3.3e-16	Marine Group I thaumarchaeote SCGC AAA799-N04	Transcription factor Pcc1 protein
1502293	A0A081RLG5_9ARCH 1	0.0078	Marine Group I thaumarchaeote SCGC AAA799-N04	Transcription factor Pcc1 protein
1502294	A0A087RPG2_9ARCH 1	6.6e-16	Marine Group I thaumarchaeote SCGC AAA799-O18	Transcription factor Pcc1 protein
1503183	A0A087S0B3_9ARCH 1	3.3e-16	Marine Group I thaumarchaeote SCGC RSA3	Transcription factor Pcc1 protein
1503183	A0A087RSH8_9ARCH 1	0.0078	Marine Group I thaumarchaeote SCGC RSA3	Transcription factor Pcc1 protein
1889001	A0A1J5TX43_9EURY 1	3.6e-13	Marine Group III euryarchaeote CG-Bathy1	Uncharacterized protein
1889001	A0A1J5TV92_9EURY 1	0.00035	Marine Group III euryarchaeote CG-Bathy1	Uncharacterized protein
1888995	A0A1J5TJA8_9EURY 1	1.5e-12	Marine Group III euryarchaeote CG-Epi1	Uncharacterized protein
1888996	A0A1J5U0S6_9EURY 1	5.6e-11	Marine Group III euryarchaeote CG-Epi2	Uncharacterized protein
1888996	A0A1J5UCD0_9EURY 1	4.6e-06	Marine Group III euryarchaeote CG-Epi2	Uncharacterized protein
1888996	A0A1J5TKN7_9EURY 1	1.3e-05	Marine Group III euryarchaeote CG-Epi2	Uncharacterized protein
1888997	A0A1J5U4Z1_9EURY 1	4.1e-11	Marine Group III euryarchaeote CG-Epi3	Uncharacterized protein
1888999	A0A1J5TM85_9EURY 1	5.8e-12	Marine Group III euryarchaeote CG-Epi5	Uncharacterized protein
412755	X0U4M1_9ZZZZ 1	3.0e-20	marine sediment metagenome	Uncharacterized protein
412755	X0T121_9ZZZZ 1	3.2e-16	marine sediment metagenome	Uncharacterized protein (Fragment)
412755	A0A0F9HZD8_9ZZZZ 1	5.6e-16	marine sediment metagenome	Uncharacterized protein
412755	X1QSF5_9ZZZZ 1	9.3e-16	marine sediment metagenome	Uncharacterized protein
412755	X1FRL5_9ZZZZ 1	8.0e-15	marine sediment metagenome	Uncharacterized protein
412755	X1B6U8_9ZZZZ 1	7.7e-14	marine sediment metagenome	Uncharacterized protein (Fragment)
412755	A0A0F9RTT0_9ZZZZ 1	3.3e-13	marine sediment metagenome	Uncharacterized protein
412755	A0A0F9PYK7_9ZZZZ 1	9.5e-13	marine sediment metagenome	Uncharacterized protein
412755	X1LWA0_9ZZZZ 1	3.7e-12	marine sediment metagenome	Uncharacterized protein
412755	X1FJJ1_9ZZZZ 1	6.0e-12	marine sediment metagenome	Uncharacterized protein (Fragment)
412755	X0VE19_9ZZZZ 1	1.2e-07	marine sediment metagenome	Uncharacterized protein
412755	X1KZV1_9ZZZZ 1	0.00022	marine sediment metagenome	Uncharacterized protein
412755	A0A0F9H249_9ZZZZ 1	0.0084	marine sediment metagenome	Uncharacterized protein (Fragment)
3880	B7FN15_MEDTR 1	4.7e-11	Medicago truncatula	Transcription factor Pcc1
3880	B7FFG5_MEDTR 1	3.0e-10	Medicago truncatula	Uncharacterized protein
3880	G7J7H6_MEDTR 1	3.9e-10	Medicago truncatula	Transcription factor Pcc1
1006005	F4G1S2_METCR 1	0.00024	Metallosphaera cuprina (strain Ar-4)	Uncharacterized protein
43687	A4YCV6_METS5 1	0.0019	Metallosphaera sedula (strain ATCC 51363 / DSM 5348 / JCM 9185 / NBRC 15509 / TH2)	Uncharacterized protein
671065	H2C6L2_9CREN 1	8.4e-05	Metallosphaera yellowstonensis MK1	Uncharacterized protein
1635284	A0A101DQJ5_9EURY 1	5.2e-23	Methanobacteriaceae archaeon 41_258	Uncharacterized protein
2161	A0A2A2H295_METBR 1	2.8e-22	Methanobacterium bryantii	Uncharacterized protein
118062	A0A1D3L0J1_9EURY 1	4.7e-24	Methanobacterium congolense	KEOPS complex subunit Pcc1
2162	A0A090I8M5_METFO 1	4.3e-22	Methanobacterium formicicum	Uncharacterized protein
2162	A0A089ZCL8_METFO 1	6.8e-22	Methanobacterium formicicum	Uncharacterized protein
2162	K2RS10_METFP 1	1.8e-24	Methanobacterium formicicum (strain DSM 3637 / PP1)	KEOPS complex Pcc1-like subunit
877455	F0TCC8_METLA 1	2.8e-21	Methanobacterium lacus (strain AL-21)	Uncharacterized protein
868131	F6D4M1_METPW 1	2.1e-25	Methanobacterium paludis (strain DSM 25820 / JCM 18151 / SWAN1)	Uncharacterized protein
1641383	A0A101HEY9_9EURY 1	6.8e-22	Methanobacterium sp. 42_16	Uncharacterized protein
1860100	A0A1D2WB71_9EURY 1	2.8e-22	Methanobacterium sp. A39	Uncharacterized protein
1220534	K6T2H7_9EURY 1	3.3e-24	Methanobacterium sp. Maddingley MBC34	Uncharacterized protein
1379702	U6ECB4_9EURY 1	5.4e-24	Methanobacterium sp. MB1	Uncharacterized protein
1811674	A0A1V4TGA4_9EURY 1	3.8e-23	Methanobacterium sp. PtaB.Bin024	Transcription factor Pcc1
1811675	A0A1V4YRQ9_9EURY 1	9.2e-23	Methanobacterium sp. PtaU1.Bin097	Transcription factor Pcc1
1811675	A0A1V4YF01_9EURY 1	0.0012	Methanobacterium sp. PtaU1.Bin097	Uncharacterized protein
1811676	A0A1V4YRK9_9EURY 1	3.6e-20	Methanobacterium sp. PtaU1.Bin242	Transcription factor Pcc1
1300164	A0A1V6N3P2_9EURY 1	5.4e-19	Methanobrevibacter arboriphilus JCM 13429 = DSM 1125	Uncharacterized protein
49547	A0A165YYV0_9EURY 1	1.1e-18	Methanobrevibacter curvatus	Transcription factor Pcc1
55758	A0A166AZN5_9EURY 1	1.5e-18	Methanobrevibacter filiformis	Transcription factor Pcc1
55758	A0A166ESM5_9EURY 1	0.0023	Methanobrevibacter filiformis	Uncharacterized protein
190974	A0A1H7L7R1_9EURY 1	1.1e-19	Methanobrevibacter gottschalkii	KEOPS complex subunit Pcc1
230361	A0A0U3EA21_9EURY 1	2.0e-20	Methanobrevibacter millerae	Uncharacterized protein
230361	A0A1G5WTT1_9EURY 1	1.5e-19	Methanobrevibacter millerae	KEOPS complex subunit Pcc1
230361	A0A0U2V626_9EURY 1	0.0025	Methanobrevibacter millerae	Uncharacterized protein
230361	A0A0U3EDR3_9EURY 1	0.0057	Methanobrevibacter millerae	Uncharacterized protein
294671	A0A126QZ13_9EURY 1	4.0e-22	Methanobrevibacter olleyae	KEOPS complex subunit Pcc1
294671	A0A126R1G3_9EURY 1	0.0017	Methanobrevibacter olleyae	Uncharacterized protein
66851	A0A165ZDW4_9EURY 1	2.1e-21	Methanobrevibacter oralis	Transcription factor Pcc1
83816	D3E3T7_METRM 1	9.5e-10	Methanobrevibacter ruminantium (strain ATCC 35063 / DSM 1093 / JCM 13430 / OCM 146 / M1)	Uncharacterized protein
2173	A5UNR0_METS3 1	5.7e-20	Methanobrevibacter smithii (strain ATCC 35061 / DSM 861 / OCM 144 / PS)	Uncharacterized protein
1263088	R7PUQ5_9EURY 1	2.3e-20	Methanobrevibacter smithii CAG:186	Uncharacterized protein
521002	D2ZQY7_METSM 1	2.3e-20	Methanobrevibacter smithii DSM 2374	Uncharacterized protein
483214	B9ADL5_METSM 1	2.3e-20	Methanobrevibacter smithii DSM 2375	Uncharacterized protein
387957	A0A219AKT4_9EURY 1	1.1e-20	Methanobrevibacter sp. 87.7	Uncharacterized protein
1860099	A0A1D2WLK8_9EURY 1	1.1e-19	Methanobrevibacter sp. A27	Uncharacterized protein
1860156	A0A1D2WVL4_9EURY 1	5.7e-20	Methanobrevibacter sp. A54	Uncharacterized protein
224719	R9SKZ1_9EURY 1	3.6e-21	Methanobrevibacter sp. AbM4	Uncharacterized protein
1609968	A0A125RC29_9EURY 1	4.6e-21	Methanobrevibacter sp. YE315	Uncharacterized protein
1641382	A0A117LUJ5_9EURY 1	3.5e-17	Methanocalculus sp. 52_23	Uncharacterized protein
1301915	A0A076LFN6_9EURY 1	8.3e-17	Methanocaldococcus bathoardescens	Uncharacterized protein
83171	C7P9F6_METFA 1	7.5e-17	Methanocaldococcus fervens (strain DSM 4213 / JCM 15782 / AG86)	Uncharacterized protein
67760	D5VRG7_METIM 1	3.2e-18	Methanocaldococcus infernus (strain DSM 11812 / JCM 15783 / ME)	Uncharacterized protein
32644	D3S5Y4_METSF 1	2.6e-17	Methanocaldococcus sp. (strain FS406-22)	Uncharacterized protein
1069083	N6VZS4_9EURY 1	2.3e-17	Methanocaldococcus villosus KIN24-T80	KEOPS complex Pcc1-like subunit
73913	C9RDR4_METVM 1	2.0e-19	Methanocaldococcus vulcanius (strain ATCC 700851 / DSM 12094 / M7)	Uncharacterized protein
73913	C9RHZ4_METVM 1	0.00066	Methanocaldococcus vulcanius (strain ATCC 700851 / DSM 12094 / M7)	Uncharacterized protein
1175445	Q0W2Y4_METAR 1	1.3e-19	Methanocella arvoryzae (strain DSM 22066 / NBRC 105507 / MRE50)	Uncharacterized protein
1175444	H8IAE9_METCZ 1	1.1e-19	Methanocella conradii (strain DSM 24694 / JCM 17849 / CGMCC 1.5162 / HZ254)	Uncharacterized protein conserved in archaea
570267	D1Z1X3_METPS 1	5.7e-18	Methanocella paludicola (strain DSM 17711 / JCM 13418 / NBRC 101707 / SANAE)	Uncharacterized protein
1811677	A0A1V4YVW0_9EURY 1	4.1e-20	Methanocella sp. PtaU1.Bin125	Transcription factor Pcc1
29291	Q12ZB2_METBU 1	1.2e-16	Methanococcoides burtonii (strain DSM 6242 / NBRC 107633 / OCM 468 / ACE-M)	Uncharacterized protein
2226	A0A099T0V0_METMT 1	2.8e-17	Methanococcoides methylutens	Uncharacterized protein
1434104	A0A0E3SQB8_METMT 1	8.5e-17	Methanococcoides methylutens MM1	Uncharacterized protein
42879	A6UTE6_META3 1	1.0e-14	Methanococcus aeolicus (strain ATCC BAA-1280 / DSM 17508 / OCM 812 / Nankai-3)	Uncharacterized protein
39152	A4FZU1_METM5 1	4.0e-16	Methanococcus maripaludis (strain C5 / ATCC BAA-1333)	Uncharacterized protein
39152	A9A851_METM6 1	5.5e-16	Methanococcus maripaludis (strain C6 / ATCC BAA-1332)	Uncharacterized protein
39152	A6VIN5_METM7 1	2.4e-16	Methanococcus maripaludis (strain C7 / ATCC BAA-1331)	Uncharacterized protein
39152	Q6M0M4_METMP 1	4.8e-15	Methanococcus maripaludis (strain S2 / LL)	Conserved hypothetical archaeal protein
1053692	G0H257_METMI 1	2.2e-16	Methanococcus maripaludis X1	KEOPS complex Pcc1-like subunit
2187	A6URN4_METVS 1	4.6e-14	Methanococcus vannielii (strain ATCC 35089 / DSM 1224 / JCM 13029 / OCM 148 / SB)	Uncharacterized protein
2188	D7DUQ2_METV3 1	7.1e-15	Methanococcus voltae (strain ATCC BAA-1334 / A3)	Uncharacterized protein
83984	A2ST48_METLZ 1	1.5e-15	Methanocorpusculum labreanum (strain ATCC 43576 / DSM 4855 / Z)	Uncharacterized protein-like protein
2193	A0A2A2HGJ4_9EURY 1	1.1e-16	Methanocorpusculum parvum	Uncharacterized protein
83986	A0A163BJJ5_9EURY 1	1.3e-11	Methanoculleus bourgensis	Uncharacterized protein
83986	I7KBW8_METBM 1	9.8e-15	Methanoculleus bourgensis (strain ATCC 43281 / DSM 3045 / OCM 15 / MS2)	Uncharacterized protein
118126	A0A1M4MN59_9EURY 1	3.1e-14	Methanoculleus chikugoensis	KEOPS complex Pcc1-like subunit
2198	A0A117LQG7_9EURY 1	1.7e-15	Methanoculleus marisnigri	Uncharacterized protein
2198	A3CW50_METMJ 1	3.3e-15	Methanoculleus marisnigri (strain ATCC 35101 / DSM 1498 / JR1)	Uncharacterized protein
1550566	A0A0H1QXL3_9EURY 1	1.4e-15	Methanoculleus sediminis	Uncharacterized protein
1262903	R7Q1K2_9EURY 1	1.4e-12	Methanoculleus sp. CAG:1088	Uncharacterized protein
1262903	R7Q1A0_9EURY 1	3.4e-05	Methanoculleus sp. CAG:1088	Uncharacterized protein
86622	A0A0X3BJE2_9EURY 1	1.3e-11	Methanoculleus sp. MAB1	Uncharacterized protein
1495314	A0A063ZCQ7_9EURY 1	4.4e-15	Methanoculleus sp. MH98A	Uncharacterized protein
1735326	A0A0Q1FAP0_9EURY 1	1.1e-14	Methanoculleus sp. SDB	Uncharacterized protein
2200	A0A1G9AMT2_9EURY 1	1.8e-16	Methanoculleus thermophilus	KEOPS complex subunit Pcc1
28892	J1L1Z5_9EURY 1	3.2e-16	Methanofollis liminatans DSM 4140	Uncharacterized protein
1495144	A0A110A397_9EURY 1	1.1e-10	methanogenic archaeon ISO4-H5	Uncharacterized protein
1495144	A0A0X8UY80_9EURY 1	3.4e-07	methanogenic archaeon ISO4-H5	Uncharacterized protein
1452364	A0A126QVX8_9EURY 1	2.0e-10	methanogenic archaeon mixed culture ISO4-G1	Uncharacterized protein
1452364	A0A126QXD5_9EURY 1	1.5e-09	methanogenic archaeon mixed culture ISO4-G1	Uncharacterized protein
2322	D7E8G0_METEZ 1	1.8e-16	Methanohalobium evestigatum (strain ATCC BAA-1072 / DSM 3721 / NBRC 107634 / OCM 161 / Z-7303)	Uncharacterized protein
51203	A0A285EL22_9EURY 1	3.2e-14	Methanohalophilus euhalobius	KEOPS complex subunit Pcc1
2177	A0A1L3Q4A4_9EURY 1	3.2e-14	Methanohalophilus halophilus	KEOPS complex subunit Pcc1
2176	D5EAX3_METMS 1	1.4e-14	Methanohalophilus mahii (strain ATCC 35705 / DSM 5219 / SLP)	Uncharacterized protein
39664	A0A2D3C887_9EURY 1	3.1e-15	Methanohalophilus portucalensis	Uncharacterized protein
523843	A0A1L9C775_9EURY 1	3.1e-15	Methanohalophilus portucalensis FDF-1	KEOPS complex subunit Pcc1
1884871	A0A1D2UWL8_9EURY 1	3.2e-14	Methanohalophilus sp. 2-GBenrich	Uncharacterized protein
1864608	A0A1B8X2C1_9EURY 1	3.2e-14	Methanohalophilus sp. DAL1	Uncharacterized protein
1794907	A0A139C6P9_9EURY 1	3.2e-14	Methanohalophilus sp. T328-1	Uncharacterized protein
54120	E1RK07_METP4 1	4.8e-15	Methanolacinia petrolearia (strain DSM 11571 / OCM 486 / SEBR 4847)	Uncharacterized protein
1735327	A0A0Q0VMQ2_9EURY 1	6.5e-18	Methanolinea sp. SDB	Uncharacterized protein
487685	A0A1I4NQX1_9EURY 1	5.4e-20	Methanolobus profundi	KEOPS complex subunit Pcc1
1794908	A0A139CGW0_9EURY 1	3.6e-18	Methanolobus sp. T82-4	Uncharacterized protein
1794908	A0A139CUS0_9EURY 1	0.0095	Methanolobus sp. T82-4	Uncharacterized protein
1090322	W9DPN8_METTI 1	1.3e-18	Methanolobus tindarius DSM 2278	Transcription factor Pcc1
38026	A0A1G7P8N4_9EURY 1	2.3e-19	Methanolobus vulcani	KEOPS complex subunit Pcc1
1811727	A0A1V4TRZ3_9EURY 1	1.7e-12	Methanomassiliicoccales archaeon PtaB.Bin134	Transcription factor Pcc1
1811730	A0A1V4ZBZ9_9EURY 1	9.9e-16	Methanomassiliicoccales archaeon PtaU1.Bin124	Transcription factor Pcc1
1811730	A0A1V4Z9V0_9EURY 1	1.8e-06	Methanomassiliicoccales archaeon PtaU1.Bin124	Uncharacterized protein
1713724	A0A0Q4BEX7_9EURY 1	9.3e-16	Methanomassiliicoccales archaeon RumEn M1	Uncharacterized protein
1713724	A0A0Q4BIB0_9EURY 1	0.0014	Methanomassiliicoccales archaeon RumEn M1	Uncharacterized protein
1713725	A0A0Q4B3D3_9EURY 1	8.5e-13	Methanomassiliicoccales archaeon RumEn M2	Uncharacterized protein
1713725	A0A0Q4B0Q1_9EURY 1	0.0014	Methanomassiliicoccales archaeon RumEn M2	Uncharacterized protein
1406512	R9T5L2_METII 1	4.3e-15	Methanomassiliicoccus intestinalis (strain Issoire-Mx1)	Uncharacterized protein
1291540	M9SC56_METAX 1	1.4e-12	Methanomethylophilus alvus (strain Mx1201)	Uncharacterized protein
1291540	M9SAG8_METAX 1	3.4e-05	Methanomethylophilus alvus (strain Mx1201)	Uncharacterized protein
101192	L0KX86_METHD 1	1.2e-18	Methanomethylovorans hollandica (strain DSM 15978 / NBRC 107637 / DMS1)	Uncharacterized protein
1811678	A0A1V4YHJ1_9EURY 1	3.6e-17	Methanomethylovorans sp. PtaU1.Bin073	Transcription factor Pcc1
1641394	A0A101IXR7_9EURY 1	3.5e-17	Methanomicrobiales archaeon 53_19	Uncharacterized protein
1927129	A0A1Y3GDP2_9EURY 1	3.4e-19	Methanonatronarchaeum thermophilum	Pcc1 subunit of KEOPS complex
937775	H1Z2A9_9EURY 1	8.5e-16	Methanoplanus limicola DSM 2279	Uncharacterized protein
2320	Q8TYC6_METKA 1	7.5e-17	Methanopyrus kandleri (strain AV19 / DSM 6324 / JCM 9639 / NBRC 100938)	Uncharacterized protein conserved in archaea
358766	A7I9C3_METB6 1	6.8e-18	Methanoregula boonei (strain DSM 21154 / JCM 14090 / 6A8)	Uncharacterized protein
882104	L0HDY9_METFS 1	1.6e-19	Methanoregula formicica (strain DSM 22288 / NBRC 105244 / SMSP)	Uncharacterized protein
1811680	A0A1V4TZN5_9EURY 1	1.0e-16	Methanoregula sp. PtaB.Bin085	Transcription factor Pcc1
1811681	A0A1V4ZPD8_9EURY 1	1.0e-16	Methanoregula sp. PtaU1.Bin006	Transcription factor Pcc1
1811682	A0A1V4ZZW8_9EURY 1	3.5e-15	Methanoregula sp. PtaU1.Bin051	Transcription factor Pcc1
1811720	A0A1V4UE54_9EURY 1	3.0e-16	Methanoregulaceae archaeon PtaB.Bin009	Transcription factor Pcc1
1811721	A0A1V4U7F9_9EURY 1	6.6e-16	Methanoregulaceae archaeon PtaB.Bin056	Transcription factor Pcc1
1811723	A0A1V4UKM8_9EURY 1	5.1e-16	Methanoregulaceae archaeon PtaB.Bin152	Transcription factor Pcc1
1811725	A0A1V5A4Q1_9EURY 1	3.0e-16	Methanoregulaceae archaeon PtaU1.Bin066	Transcription factor Pcc1
1811726	A0A1V5AG91_9EURY 1	1.4e-16	Methanoregulaceae archaeon PtaU1.Bin222	Transcription factor Pcc1
301375	A0A124FMF0_9EURY 1	3.0e-13	Methanosaeta harundinacea	Uncharacterized protein
301375	G7WQF6_METH6 1	7.1e-16	Methanosaeta harundinacea (strain 6Ac)	Uncharacterized protein
1917477	A0A257MI81_9EURY 1	2.1e-17	Methanosaeta sp. ASM2	Uncharacterized protein
1917474	A0A257MQA3_9EURY 1	1.1e-16	Methanosaeta sp. ASO1	Uncharacterized protein
1917473	A0A257MTL1_9EURY 1	1.1e-16	Methanosaeta sp. NSM2	Uncharacterized protein
1917472	A0A257MDL0_9EURY 1	1.5e-16	Methanosaeta sp. NSP1	Uncharacterized protein
1811683	A0A1V4UUF7_9EURY 1	4.9e-13	Methanosaeta sp. PtaB.Bin005	Transcription factor Pcc1
1811684	A0A1V4UW74_9EURY 1	9.5e-16	Methanosaeta sp. PtaB.Bin018	Transcription factor Pcc1
1811685	A0A1V4V3B3_9EURY 1	7.4e-14	Methanosaeta sp. PtaB.Bin039	Transcription factor Pcc1
1811690	A0A1V4V3M0_9EURY 1	1.8e-12	Methanosaeta sp. PtaB.Bin087	Transcription factor Pcc1
1811686	A0A1V5AHT1_9EURY 1	9.5e-16	Methanosaeta sp. PtaU1.Bin016	Transcription factor Pcc1
1811687	A0A1V5AEE7_9EURY 1	7.4e-14	Methanosaeta sp. PtaU1.Bin028	Transcription factor Pcc1
1811691	A0A1V5AV34_9EURY 1	1.9e-12	Methanosaeta sp. PtaU1.Bin055	Transcription factor Pcc1
1811688	A0A1V5B283_9EURY 1	1.8e-13	Methanosaeta sp. PtaU1.Bin060	Transcription factor Pcc1
1811689	A0A1V5B340_9EURY 1	1.3e-15	Methanosaeta sp. PtaU1.Bin112	Transcription factor Pcc1
1735328	A0A0Q1G5H1_9EURY 1	3.0e-13	Methanosaeta sp. SDB	Uncharacterized protein
39669	F7XLT4_METZD 1	4.0e-17	Methanosalsum zhilinae (strain DSM 4017 / NBRC 107636 / OCM 62 / WeN5)	Uncharacterized protein
39669	F7XNQ5_METZD 1	0.0016	Methanosalsum zhilinae (strain DSM 4017 / NBRC 107636 / OCM 62 / WeN5)	Uncharacterized protein
2214	Q8TQ12_METAC 1	5.2e-20	Methanosarcina acetivorans (strain ATCC 35395 / DSM 2834 / JCM 12185 / C2A)	Uncharacterized protein
2208	Q467K1_METBF 1	2.8e-20	Methanosarcina barkeri (strain Fusaro / DSM 804)	Uncharacterized protein
1434106	A0A0E3R0K4_METBA 1	5.9e-21	Methanosarcina barkeri 227	Uncharacterized protein
1434107	A0A0E3SIZ5_METBA 1	3.8e-19	Methanosarcina barkeri 3	Uncharacterized protein
796385	A0A0G3C651_METBA 1	5.9e-21	Methanosarcina barkeri CM1	Uncharacterized protein
1434108	A0A0E3QUG5_METBA 1	5.9e-21	Methanosarcina barkeri MS	Uncharacterized protein
1434109	A0A0E3QLT0_METBA 1	2.8e-20	Methanosarcina barkeri str. Wiesmoor	Uncharacterized protein
1715806	A0A0P6VK10_9EURY 1	2.7e-19	Methanosarcina flavescens	Uncharacterized protein
1434110	A0A0E3SFV6_9EURY 1	1.4e-20	Methanosarcina horonobensis HB-1 = JCM 15518	Uncharacterized protein
1434111	A0A0E3S4A8_9EURY 1	2.2e-20	Methanosarcina lacustris Z-7289	Uncharacterized protein
2209	A0A0F8HQF4_METMZ 1	4.6e-21	Methanosarcina mazei (strain ATCC BAA-159 / DSM 3647 / Goe1 / Go1 / JCM 11833 / OCM 88)	Uncharacterized protein
1434113	A0A0E3RX41_METMZ 1	4.6e-21	Methanosarcina mazei C16	Uncharacterized protein
1434114	A0A0E3RRP9_METMZ 1	4.6e-21	Methanosarcina mazei LYC	Uncharacterized protein
213585	A0A0E3LUH4_METMZ 1	4.6e-21	Methanosarcina mazei S-6	Uncharacterized protein
1434115	A0A0E3R9I2_METMZ 1	3.8e-21	Methanosarcina mazei SarPi	Uncharacterized protein
1236903	M1QCM8_METMZ 1	4.6e-21	Methanosarcina mazei Tuc01	Uncharacterized protein
1434117	A0A0E3PXH0_METMZ 1	4.6e-21	Methanosarcina mazei WWM610	Uncharacterized protein
1434118	A0A0E3PNA7_9EURY 1	8.4e-20	Methanosarcina siciliae C2J	Uncharacterized protein
1434119	A0A0E3LB19_9EURY 1	8.4e-20	Methanosarcina siciliae HI350	Uncharacterized protein
1434120	A0A0E3P5W8_9EURY 1	8.4e-20	Methanosarcina siciliae T4/M	Uncharacterized protein
1483601	A0A0F8NDP5_9EURY 1	1.2e-19	Methanosarcina sp. 1.H.A.2.2	Uncharacterized protein
1483602	A0A0F8UNS7_9EURY 1	1.2e-19	Methanosarcina sp. 1.H.T.1A.1	Uncharacterized protein
1483600	A0A0F8CZ47_9EURY 1	1.2e-19	Methanosarcina sp. 2.H.A.1B.4	Uncharacterized protein
1483596	A0A0F8CBP0_9EURY 1	6.1e-20	Methanosarcina sp. 2.H.T.1A.15	Uncharacterized protein
1483597	A0A0F8DE11_9EURY 1	6.1e-20	Methanosarcina sp. 2.H.T.1A.3	Uncharacterized protein
1483599	A0A0F8CZH4_9EURY 1	6.1e-20	Methanosarcina sp. 2.H.T.1A.6	Uncharacterized protein
1483598	A0A0F8D6I4_9EURY 1	6.1e-20	Methanosarcina sp. 2.H.T.1A.8	Uncharacterized protein
1653396	A0A0P0II77_9EURY 1	2.3e-20	Methanosarcina sp. 795	Uncharacterized protein
1860098	A0A1D2WW08_9EURY 1	5.9e-21	Methanosarcina sp. A14	Uncharacterized protein
1882735	A0A1E7GAB0_9EURY 1	7.2e-20	Methanosarcina sp. Ant1	Uncharacterized protein
1520800	A0A1I6Z207_9EURY 1	2.3e-20	Methanosarcina sp. DSM 11855	KEOPS complex subunit Pcc1
1434099	A0A0E3QCM4_9EURY 1	2.3e-20	Methanosarcina sp. Kolksee	Uncharacterized protein
1434100	A0A0E3L6Q3_9EURY 1	3.8e-16	Methanosarcina sp. MTP4	Uncharacterized protein
1434102	A0A0E3KY65_9EURY 1	1.3e-20	Methanosarcina sp. WH1	Uncharacterized protein
1434103	A0A0E3L3K7_9EURY 1	1.3e-20	Methanosarcina sp. WWM596	Uncharacterized protein
1036679	A0A2A2HQS3_9EURY 1	1.6e-19	Methanosarcina spelaei	Uncharacterized protein
1434121	A0A0E3NGZ5_METTE 1	2.3e-20	Methanosarcina thermophila CHTI-55	Uncharacterized protein
523844	A0A0E3KNU6_METTE 1	2.3e-20	Methanosarcina thermophila TM-1	Uncharacterized protein
1434123	A0A0E3Q5M9_9EURY 1	2.3e-20	Methanosarcina vacuolata Z-761	Uncharacterized protein
1978123	A0A257AGX8_9EURY 1	2.2e-13	Methanosarcinales archaeon ex4484_138	Uncharacterized protein
1978124	A0A2G1NY75_9EURY 1	2.2e-13	Methanosarcinales archaeon ex4572_44	Uncharacterized protein
1635287	A0A124FIF4_9EURY 1	1.3e-15	Methanosarcinales archeaon 56_1174	Uncharacterized protein
1077256	A0A2A2HBS6_9EURY 1	4.3e-21	Methanosphaera cuniculi	Uncharacterized protein
1860157	A0A1D2WJ58_9EURY 1	1.6e-23	Methanosphaera sp. A6	Uncharacterized protein
1860157	A0A1D2WF33_9EURY 1	0.0023	Methanosphaera sp. A6	Uncharacterized protein
1561964	A0A1D2X403_9EURY 1	2.5e-22	Methanosphaera sp. WGK6	Uncharacterized protein
2317	Q2NEX1_METST 1	1.6e-23	Methanosphaera stadtmanae (strain ATCC 43021 / DSM 3091 / JCM 11832 / MCB-3)	Uncharacterized protein
2317	Q2NHZ1_METST 1	0.0023	Methanosphaera stadtmanae (strain ATCC 43021 / DSM 3091 / JCM 11832 / MCB-3)	Uncharacterized protein
475088	B8GEY8_METPE 1	5.9e-18	Methanosphaerula palustris (strain ATCC BAA-1556 / DSM 19958 / E1-9c)	Uncharacterized protein
2203	Q2FU57_METHJ 1	2.1e-15	Methanospirillum hungatei JF-1 (strain ATCC 27890 / DSM 864 / NBRC 100397 / JF-1)	Uncharacterized protein
145263	D9PWR1_METTM 1	4.4e-21	Methanothermobacter marburgensis (strain ATCC BAA-927 / DSM 2133 / JCM 14651 / NBRC 100331 / OCM 82 / Marburg)	Uncharacterized protein
145263	D9PXY5_METTM 1	0.00024	Methanothermobacter marburgensis (strain ATCC BAA-927 / DSM 2133 / JCM 14651 / NBRC 100331 / OCM 82 / Marburg)	Uncharacterized protein
866790	T2GHA4_9EURY 1	1.2e-19	Methanothermobacter sp. CaT2	Uncharacterized protein
2017966	A0A223YX68_9EURY 1	1.2e-19	Methanothermobacter sp. EMTCatA1	Uncharacterized protein
145262	O26775_METTH 1	1.3e-19	Methanothermobacter thermautotrophicus (strain ATCC 29096 / DSM 1053 / JCM 10044 / NBRC 100330 / Delta H)	Uncharacterized protein
145261	A0A1M4MSC7_METWO 1	7.7e-21	Methanothermobacter wolfeii	Uncharacterized protein
145261	A0A1M4MTY3_METWO 1	0.0059	Methanothermobacter wolfeii	Uncharacterized protein
155863	F8ANR8_METOI 1	1.0e-14	Methanothermococcus okinawensis (strain DSM 14208 / JCM 11175 / IH1)	Uncharacterized protein
2180	E3GZ96_METFV 1	1.1e-19	Methanothermus fervidus (strain ATCC 43054 / DSM 2088 / JCM 10308 / V24 S)	Uncharacterized protein
2223	F4BTR7_METSG 1	5.4e-13	Methanothrix soehngenii (strain ATCC 5969 / DSM 3671 / JCM 10134 / NBRC 103675 / OCM 69 / GP-6)	Uncharacterized protein
2224	A0B8V9_METTP 1	1.9e-15	Methanothrix thermoacetophila (strain DSM 6194 / JCM 14653 / NBRC 101360 / PT)	Uncharacterized protein
647171	H1KYZ5_9EURY 1	5.8e-19	Methanotorris formicicus Mc-S-70	Uncharacterized protein
2189	F6BDE1_METIK 1	1.4e-17	Methanotorris igneus (strain DSM 5666 / JCM 11834 / Kol 5)	Uncharacterized protein
410659	T1B2Z2_9ZZZZ 1	4.8e-06	mine drainage metagenome	Uncharacterized protein
1685135	A0A0M0BFL5_9ARCH 1	6.6e-19	miscellaneous Crenarchaeota group archaeon SMTZ-80	Uncharacterized protein
1685135	A0A0M0BHZ7_9ARCH 1	0.0079	miscellaneous Crenarchaeota group archaeon SMTZ-80	Uncharacterized protein
1685124	A0A0M0BWF2_9ARCH 1	8.6e-05	miscellaneous Crenarchaeota group-1 archaeon SG8-32-1	Uncharacterized protein
1685125	A0A0M0BU20_9ARCH 1	6.9e-18	miscellaneous Crenarchaeota group-1 archaeon SG8-32-3	Uncharacterized protein
1685127	A0A0M0BL06_9ARCH 1	1.1e-17	miscellaneous Crenarchaeota group-15 archaeon DG-45	Uncharacterized protein
1685126	A0A0M0C1Q0_9ARCH 1	4.0e-17	miscellaneous Crenarchaeota group-6 archaeon AD8-1	Uncharacterized protein
153609	E2LYG5_MONPE 1	0.00078	Moniliophthora perniciosa (strain FA553 / isolate CP02)	Uncharacterized protein
221103	A0A0W0EXR4_9AGAR 1	0.001	Moniliophthora roreri (strain MCA 2997)	Uncharacterized protein
1314771	A0A197KIT1_9FUNG 1	4.4e-05	Mortierella elongata AG-77	Transcription factor Pcc1
981085	W9SR14_9ROSA 2	8.5e-10	Morus notabilis	Uncharacterized protein
91626	A0A0C9MI60_9FUNG 1	3.6e-06	Mucor ambiguus	L antigen family member 3-like
747725	A0A168L6I3_MUCCL 1	6.7e-07	Mucor circinelloides f. lusitanicus CBS 277.49	Uncharacterized protein
214687	M0U5A1_MUSAM 1	1.5e-10	Musa acuminata subsp. malaccensis	Uncharacterized protein
7370	A0A1I8MCQ9_MUSDO 1	1.2e-06	Musca domestica	Uncharacterized protein
78579	G2Q0C0_MYCTT 1	0.006	Myceliophthora thermophila (strain ATCC 42464 / BCRC 31852 / DSM 1799)	Uncharacterized protein
658473	A0A146IM92_9AGAR 1	0.00016	Mycena chlorophos	Uncharacterized protein
109478	S7QFS4_MYOBR 1	0.0013	Myotis brandtii	L antigen family member 3 (Fragment)
59463	G1Q974_MYOLU 1	0.0035	Myotis lucifugus	Uncharacterized protein
71784	A0A1Y2B6L6_9TREE 1	1.5e-07	Naematelia encephala	Transcription factor Pcc1-domain-containing protein
72520	W7UBN3_9STRA 1	2.9e-05	Nannochloropsis gaditana	EKC/KEOPS complex, subunit Pcc1
72520	K8Z1L0_NANGC 1	9.8e-06	Nannochloropsis gaditana (strain CCMP526)	Uncharacterized protein (Fragment)
7425	K7J4Z2_NASVI 1	9.2e-06	Nasonia vitripennis	Uncharacterized protein
1227491	M0BAE5_9EURY 1	1.6e-23	Natrialba aegyptia DSM 13077	KEOPS complex Pcc1-like subunit
64602	M0AQE6_NATA1 1	1.9e-21	Natrialba asiatica (strain ATCC 700177 / DSM 12278 / JCM 9576 / FERM P-10747 / NBRC 102637 / 172P1)	KEOPS complex Pcc1-like subunit
1227492	M0A988_9EURY 1	3.3e-22	Natrialba chahannaoensis JCM 10990	KEOPS complex Pcc1-like subunit
1227493	L9ZT68_9EURY 1	5.3e-23	Natrialba hulunbeirensis JCM 10989	KEOPS complex Pcc1-like subunit
13769	D3SXR2_NATMM 1	1.0e-21	Natrialba magadii (strain ATCC 43099 / DSM 3394 / CIP 104546 / JCM 8861/ NBRC 102185 / NCIMB 2190 / MS3)	KEOPS complex Pcc1-like subunit
1869245	A0A1J4LZ67_9EURY 1	1.7e-22	Natrialba sp. SSL1	KEOPS complex Pcc1-like subunit
1230458	M0A2K6_9EURY 1	4.1e-23	Natrialba taiwanensis DSM 12281	KEOPS complex Pcc1-like subunit
1227494	L9ZTE5_9EURY 1	8.1e-23	Natrinema altunense JCM 12890	KEOPS complex Pcc1-like subunit
373386	A0A2A5QSP3_9EURY 1	7.4e-23	Natrinema ejinorense	KEOPS complex Pcc1-like subunit
1230459	L9YT47_9EURY 1	1.8e-22	Natrinema gari JCM 14663	KEOPS complex Pcc1-like subunit
1227495	L9YVZ1_9EURY 1	2.1e-24	Natrinema pallidum DSM 3751	KEOPS complex Pcc1-like subunit
69525	L0JNC0_NATP1 1	3.0e-22	Natrinema pellirubrum (strain DSM 15624 / CIP 106293 / JCM 10476 / NCIMB 786 / 157)	KEOPS complex Pcc1-like subunit
1186196	A0A1H9GPP7_9EURY 1	5.1e-23	Natrinema salaciae	KEOPS complex subunit Pcc1
1917451	I7BP35_NATSJ 1	1.8e-22	Natrinema sp. (strain J7-2)	Uncharacterized protein
1608465	A0A2B7GC86_9EURY 1	3.0e-23	Natrinema sp. CBA1119	KEOPS complex Pcc1-like subunit
1227496	L9YAG9_9EURY 1	2.7e-23	Natrinema versiforme JCM 10478	KEOPS complex Pcc1-like subunit
558529	A0A285P008_9EURY 1	8.3e-20	Natronoarchaeum philippinense	KEOPS complex subunit Pcc1
44930	L0AE31_NATGS 1	1.1e-22	Natronobacterium gregoryi (strain ATCC 43098 / DSM 3393 / CCM 3738 / CIP 104747 / JCM 8860 / NBRC 102187 / NCIMB 2189 / SP2)	KEOPS complex Pcc1-like subunit
1095778	A0A1H1A6L7_9EURY 1	3.0e-23	Natronobacterium texcoconense	KEOPS complex subunit Pcc1
1227497	L9XF14_9EURY 1	7.1e-22	Natronococcus amylolyticus DSM 10524	KEOPS complex Pcc1-like subunit
1227498	L9WMX3_9EURY 1	1.6e-21	Natronococcus jeotgali DSM 18795	KEOPS complex Pcc1-like subunit
694430	L0JUF1_9EURY 1	6.7e-23	Natronococcus occultus SP4	Uncharacterized protein
253108	A0A202E936_9EURY 1	1.2e-20	Natronolimnobius baerhuensis	KEOPS complex Pcc1-like subunit
1227499	L9XIN1_9EURY 1	1.1e-22	Natronolimnobius innermongolicus JCM 12255	KEOPS complex Pcc1-like subunit
416273	M1Y0S2_NATM8 1	6.5e-17	Natronomonas moolapensis (strain DSM 18674 / JCM 14361 / 8.8.11)	KEOPS complex subunit Pcc1
2257	A0A1U7EZJ0_NATPD 1	3.1e-21	Natronomonas pharaonis (strain ATCC 35678 / DSM 2160 / CIP 103997 / NBRC 14720 / NCIMB 2260 / Gabara)	KEOPS complex subunit Pcc1
1227500	L9WVQ7_9EURY 1	2.3e-21	Natronorubrum bangense JCM 10635	KEOPS complex Pcc1-like subunit
640943	A0A1H6FMG6_9EURY 1	8.3e-23	Natronorubrum sediminis	KEOPS complex subunit Pcc1
1230460	L9W205_9EURY 1	1.7e-20	Natronorubrum sulfidifaciens JCM 14089	KEOPS complex Pcc1-like subunit
1095776	A0A1G9AI80_9EURY 1	2.5e-22	Natronorubrum texcoconense	KEOPS complex subunit Pcc1
308853	A0A1N7FYI9_9EURY 1	1.3e-21	Natronorubrum thiooxidans	KEOPS complex subunit Pcc1
1114856	L9VNN0_9EURY 1	8.1e-22	Natronorubrum tibetense GA33	KEOPS complex Pcc1-like subunit
51031	W2TK72_NECAM 1	2.3e-05	Necator americanus	Uncharacterized protein
4432	A0A1U8A7D1_NELNU 1	4.3e-13	Nelumbo nucifera	uncharacterized protein LOC104601538 isoform X1
4432	A0A1U8AG46_NELNU 1	3.1e-12	Nelumbo nucifera	uncharacterized protein LOC104604049
1754190	A0A1Y2D410_9FUNG 1	4.5e-07	Neocallimastix californiae	Transcription factor Pcc1
1198029	A0A1U7LNA4_9ASCO 1	0.00024	Neolecta irregularis DAH-3	EKC/KEOPS complex subunit
49451	A0A1J6I2G4_NICAT 1	1.5e-11	Nicotiana attenuata	Uncharacterized protein
4096	A0A1U7XCP1_NICSY 1	2.3e-12	Nicotiana sylvestris	uncharacterized protein LOC104232662
4097	A0A1S3Y6V9_TOBAC 1	2.3e-12	Nicotiana tabacum	uncharacterized protein LOC107773017
4097	A0A1S3YG46_TOBAC 1	1.4e-08	Nicotiana tabacum	uncharacterized protein LOC107775663
314279	A0A0E2YWS3_9GAMM 1	1.6e-15	Nitrosococcus oceani C-27	Uncharacterized protein
2026768	A0A2E9MTN6_9ARCH 1	3.3e-16	Nitrosopumilales archaeon	Uncharacterized protein
2026768	A0A2A3T5Y0_9ARCH 1	1.2e-15	Nitrosopumilales archaeon	Uncharacterized protein
2026768	A0A2A3T7H2_9ARCH 1	9.1e-15	Nitrosopumilales archaeon	Uncharacterized protein
2026768	A0A2A3T4G7_9ARCH 1	9.5e-15	Nitrosopumilales archaeon	Uncharacterized protein
338192	A9A5D2_NITMS 1	9.0e-17	Nitrosopumilus maritimus (strain SCM1)	Uncharacterized protein
338192	A9A4V2_NITMS 1	0.004	Nitrosopumilus maritimus (strain SCM1)	Uncharacterized protein
2024843	A0A2D7BPS6_9ARCH 1	1.8e-15	Nitrosopumilus sp.	Uncharacterized protein
1655560	A0A0R2P197_9ARCH 1	3.6e-07	Nitrosopumilus sp. BACL13 MAG-120910-bin56	Uncharacterized protein (Fragment)
1655561	A0A0R2P564_9ARCH 1	5.9e-16	Nitrosopumilus sp. BACL13 MAG-121220-bin23	Uncharacterized protein
497727	K0IJG8_NITGG 1	2.0e-15	Nitrososphaera gargensis (strain Ga9.2)	Uncharacterized protein
926571	A0A060HKU7_9ARCH 1	1.5e-16	Nitrososphaera viennensis EN76	Uncharacterized protein
1903276	A0A2H1FIG9_9ARCH 1	6.1e-13	Nitrosotalea sp. CS	Uncharacterized protein
1499975	A0A2H1EEZ2_9ARCH 1	9.7e-16	Nitrosotalea sp. Nd2	Uncharacterized protein
107243	A0A1J3CMP7_NOCCA 1	5.2e-11	Noccaea caerulescens	EKC/KEOPS complex subunit LAGE3 (Fragment)
107243	A0A1J3EXS8_NOCCA 1	5.3e-11	Noccaea caerulescens	EKC/KEOPS complex subunit LAGE3 (Fragment)
107243	A0A1J3K6R5_NOCCA 1	5.4e-11	Noccaea caerulescens	EKC/KEOPS complex subunit LAGE3 (Fragment)
107243	A0A1J3GAR7_NOCCA 1	5.6e-11	Noccaea caerulescens	EKC/KEOPS complex subunit LAGE3 (Fragment)
40302	A0A0F9WF99_9MICR 1	0.0011	Nosema ceranae	Uncharacterized protein
105023	A0A1A8UWC4_NOTFU 1	5.4e-07	Nothobranchius furzeri	Cancer/testis antigen 2
105023	A0A1A7ZZQ1_NOTFU 1	0.00024	Nothobranchius furzeri	Cancer/testis antigen 2
1051664	A0A1A8E279_9TELE 1	4.0e-07	Nothobranchius kadleci	Cancer/testis antigen 2
1051664	A0A1A8BKP7_9TELE 1	0.00022	Nothobranchius kadleci	Cancer/testis antigen 2
1143690	A0A1A8GZY6_9TELE 1	6.6e-07	Nothobranchius korthausae	Cancer/testis antigen 2
321403	A0A1A8JRK7_NOTKU 1	5.0e-07	Nothobranchius kuhntae	Cancer/testis antigen 2
321403	A0A1A8J686_NOTKU 1	0.00022	Nothobranchius kuhntae	Cancer/testis antigen 2
704102	A0A1A8PAZ3_9TELE 1	3.2e-07	Nothobranchius pienaari	Cancer/testis antigen 2
451742	A0A1A8S8P2_9TELE 1	3.2e-07	Nothobranchius rachovii	Cancer/testis antigen 2
330878	A0A1L8DG13_9DIPT 1	0.00021	Nyssomyia neivai	Putative transcription factor pcc1 (Fragment)
61180	A0A0B1RY11_OESDE 1	6.0e-05	Oesophagostomum dentatum	Transcription factor Pcc1 (Fragment)
460523	A0A1B7SDG4_9ASCO 1	0.0057	Ogataea polymorpha	Uncharacterized protein (Fragment)
34765	E4YK26_OIKDI 1	1.4e-07	Oikopleura dioica	Uncharacterized protein
34765	E4XRN4_OIKDI 1	3.2e-06	Oikopleura dioica	Uncharacterized protein
387005	A0A183H1N6_9BILA 1	0.00049	Onchocerca flexuosa	Uncharacterized protein
42157	A0A182E0W3_ONCOC 1	0.0014	Onchocerca ochengi	Uncharacterized protein
6282	A0A044V212_ONCVO 2	0.00018	Onchocerca volvulus	Uncharacterized protein
8022	A0A060X920_ONCMY 1	2.1e-06	Oncorhynchus mykiss	Uncharacterized protein
2015173	A0A026X201_OOCBI 1	0.0002	Ooceraea biroi	L antigen family member
2004952	A0A2C5XR27_9HYPO 1	0.00063	Ophiocordyceps camponoti-rufipedis	Uncharacterized protein
72228	T5A6T6_OPHSC 1	0.0015	Ophiocordyceps sinensis (strain Co18 / CGMCC 3.14243)	EKC/KEOPS complex, subunit Pcc1
8128	I3JZK6_ORENI 1	4.9e-08	Oreochromis niloticus	L antigen family member 3
9986	G1U9I3_RABIT 1	9.3e-05	Oryctolagus cuniculus	L antigen family member 3
65489	A0A0D3H2K0_9ORYZ 1	3.2e-10	Oryza barthii	Uncharacterized protein
4533	J3MUR9_ORYBR 1	1.5e-09	Oryza brachyantha	Uncharacterized protein
4538	I1QLI3_ORYGL 1	1.4e-11	Oryza glaberrima	Uncharacterized protein
40148	A0A0E0AY47_9ORYZ 1	2.2e-10	Oryza glumipatula	Uncharacterized protein
4536	A0A0E0IF17_ORYNI 2	7.1e-11	Oryza nivara	Uncharacterized protein
4537	A0A0E0LXB6_ORYPU 1	5.6e-11	Oryza punctata	Uncharacterized protein
4537	A0A0E0LXB4_ORYPU 1	7.2e-11	Oryza punctata	Uncharacterized protein
4529	A0A0E0QLP0_ORYRU 1	2.8e-10	Oryza rufipogon	Uncharacterized protein
4529	A0A0E0QLN9_ORYRU 1	5.1e-10	Oryza rufipogon	Uncharacterized protein
39946	A2X3U8_ORYSI 1	1.4e-11	Oryza sativa subsp. indica	Uncharacterized protein
39947	B9F574_ORYSJ 1	1.4e-11	Oryza sativa subsp. japonica	Uncharacterized protein
39947	Q6K2Z6_ORYSJ 1	1.4e-11	Oryza sativa subsp. japonica	Os02g0305800 protein
39947	C7IYK6_ORYSJ 1	0.0075	Oryza sativa subsp. japonica	Os02g0306125 protein (Fragment)
70448	A0A1Y5IHZ4_OSTTA 3	0.0099	Ostreococcus tauri	Serine/threonine protein kinase
1343739	A0A075LRX0_9EURY 1	8.2e-24	Palaeococcus pacificus DY20341	Uncharacterized protein
9598	K7BQH2_PANTR 1	0.0013	Pan troglodytes	L antigen family, member 3
9598	H2R1F2_PANTR 1	0.0089	Pan troglodytes	L antigen family member 3
76193	A0A194QKK8_PAPMA 1	2.2e-05	Papilio machaon	Uncharacterized protein
35722	A0A0B7NXC0_9FUNG 1	0.00057	Parasitella parasitica	Uncharacterized protein
131310	A0A0N4Z2S0_PARTI 1	0.00065	Parastrongyloides trichosuri	Uncharacterized protein
3914	A0A0L9V0L2_PHAAN 1	3.7e-12	Phaseolus angularis	Uncharacterized protein
3885	V7CVI7_PHAVU 1	3.9e-13	Phaseolus vulgaris	Uncharacterized protein
42345	A0A2H3Z0C6_PHODC 1	1.7e-12	Phoenix dactylifera	uncharacterized protein LOC103719055
4837	A0A162TJA5_PHYB8 1	2.8e-09	Phycomyces blakesleeanus (strain ATCC 8743b / DSM 1359 / FGSC 10004 / NBRC 33097 / NRRL 1555)	Uncharacterized protein
3218	A9TN97_PHYPA 1	3.7e-08	Physcomitrella patens subsp. patens	Predicted protein
4792	W2ISK4_PHYPR 1	1.4e-07	Phytophthora parasitica	Uncharacterized protein
4792	W2N726_PHYPR 1	1.6e-07	Phytophthora parasitica	Uncharacterized protein
4792	W2PBF0_PHYPN 1	8.2e-07	Phytophthora parasitica (strain INRA-310)	Uncharacterized protein
1317063	W2WV06_PHYPR 1	1.4e-07	Phytophthora parasitica CJ01A1	Uncharacterized protein
1317064	W2Z269_PHYPR 1	1.4e-07	Phytophthora parasitica P10297	Uncharacterized protein
1317065	V9EW72_PHYPR 1	1.6e-07	Phytophthora parasitica P1569	Uncharacterized protein
1317066	A0A081A047_PHYPR 1	1.4e-07	Phytophthora parasitica P1976	Uncharacterized protein
67593	G4YMJ9_PHYSP 1	2.4e-06	Phytophthora sojae (strain P6497)	Uncharacterized protein (Fragment)
3332	A9P2A4_PICSI 1	2.0e-08	Picea sitchensis	Uncharacterized protein
4909	A0A1Z8JH06_PICKU 1	0.0022	Pichia kudriavzevii	Uncharacterized protein
1122961	A0A1W2G4H7_9EURY 1	6.7e-05	Picrophilus oshimae DSM 9789	KEOPS complex subunit Pcc1
82076	Q6L0B0_PICTO 1	8.9e-05	Picrophilus torridus (strain ATCC 700027 / DSM 9790 / JCM 10055 / NBRC 100828)	Uncharacterized protein
1754191	A0A1Y1V1D8_9FUNG 1	8.7e-08	Piromyces finnis	Transcription factor Pcc1
37360	A0A0G4IV40_PLABS 1	1.6e-07	Plasmodiophora brassicae	Uncharacterized protein
4781	A0A0P1A893_9STRA 1	0.00013	Plasmopara halstedii	EKC/KEOPS complex, subunit Pcc1
1137138	A0A067N9D8_PLEOS 1	0.00043	Pleurotus ostreatus PC15	Uncharacterized protein
263815	M7NPM0_PNEMU 1	0.0021	Pneumocystis murina (strain B123)	Uncharacterized protein
5145	B2AA45_PODAN 1	3.4e-05	Podospora anserina (strain S / ATCC MYA-4624 / DSM 980 / FGSC 10383)	Podospora anserina S mat+ genomic DNA chromosome 1, supercontig 1
48698	A0A087XHA1_POEFO 1	7.2e-08	Poecilia formosa	L antigen family member 3
188132	A0A0S7LXC0_9TELE 1	4.6e-08	Poeciliopsis prolifica	LAGE3 (Fragment)
13642	D3BMK1_POLPP 1	0.0011	Polysphondylium pallidum (strain ATCC 26659 / Pp 5 / PN500)	Uncharacterized protein
3694	B9IDP4_POPTR 1	4.8e-12	Populus trichocarpa	Uncharacterized protein
3694	B9I1X5_POPTR 1	4.1e-11	Populus trichocarpa	Uncharacterized protein
54126	H3EUR2_PRIPA 1	0.00083	Pristionchus pacificus	Uncharacterized protein
56484	A0A1Y2FM70_9ASCO 1	1.8e-05	Protomyces lactucaedebilis	CTAG/Pcc1 family
3760	M5X2X8_PRUPE 1	6.3e-13	Prunus persica	Uncharacterized protein
3760	A0A251QPD2_PRUPE 1	5.6e-12	Prunus persica	Uncharacterized protein
121277	A4WM71_PYRAR 1	0.0029	Pyrobaculum arsenaticum (strain DSM 13514 / JCM 11321)	Uncharacterized protein
99007	H6Q6A6_PYROT 1	0.0029	Pyrobaculum oguniense (strain DSM 13380 / JCM 10595 / TE7)	Uncharacterized protein
29292	PCC1_PYRAB 1	2.2e-23	Pyrococcus abyssi (strain GE5 / Orsay)	KEOPS complex subunit Pcc1
2261	Q8TZI1_PYRFU 1	2.1e-24	Pyrococcus furiosus (strain ATCC 43587 / DSM 3638 / JCM 8422 / Vc1)	Uncharacterized protein
1185654	I6URN7_9EURY 1	2.1e-24	Pyrococcus furiosus COM1	KEOPS complex Pcc1-like subunit
1609559	A0A127BAC2_9EURY 1	1.3e-22	Pyrococcus kukulkanii	Uncharacterized protein
33866	F4HKK1_PYRSN 1	4.1e-23	Pyrococcus sp. (strain NA2)	Uncharacterized protein
1183377	I3RBN2_9EURY 1	2.2e-21	Pyrococcus sp. ST04	Uncharacterized protein
1008460	F8AI26_PYRYC 1	1.0e-20	Pyrococcus yayanosii (strain CH1 / JCM 16557)	Uncharacterized protein
2309	A0A0V8RTX1_PYROC 1	1.4e-09	Pyrodictium occultum	Uncharacterized protein
54252	G0EDA8_PYRF1 1	3.8e-12	Pyrolobus fumarii (strain DSM 11204 / 1A)	Uncharacterized protein
337075	U4LIW3_PYROM 1	0.00019	Pyronema omphalodes (strain CBS 100304)	Similar to Polarized growth chromatin-associated controller 1 acc. no. Q753M3
114742	A0A2D4BZ60_PYTIN 1	1.4e-07	Pythium insidiosum	Uncharacterized protein
431595	K3WQ75_PYTUL 1	1.6e-06	Pythium ultimum DAOM BR144	Uncharacterized protein
10116	D3ZPW6_RAT 1	0.0038	Rattus norvegicus	L antigen family, member 3
10116	D3ZZR7_RAT 1	0.0069	Rattus norvegicus	Cancer/testis antigen 2
456999	A0A0K6GBH4_9HOMO 1	0.0013	Rhizoctonia solani	Uncharacterized protein
588596	U9UE37_RHIID 1	1.7e-08	Rhizophagus irregularis (strain DAOM 181602 / DAOM 197198 / MUCL 43194)	Uncharacterized protein (Fragment)
1432141	A0A015K9E3_9GLOM 1	2.8e-09	Rhizophagus irregularis DAOM 197198w	Uncharacterized protein
936053	I1CTA7_RHIO9 1	2.6e-07	Rhizopus delemar (strain RA 99-880 / ATCC MYA-4621 / FGSC 9543 / NRRL 43880)	Uncharacterized protein
58291	A0A1X0RQ38_9FUNG 1	1.4e-07	Rhizopus microsporus	Transcription factor Pcc1
86635	A0A1X0QQN8_9FUNG 1	8.7e-08	Rhizopus microsporus var. microsporus	Transcription factor Pcc1
3988	B9S7G1_RICCO 1	1.1e-11	Ricinus communis	Uncharacterized protein
4932	PCC1_YEAST 1	0.00063	Saccharomyces cerevisiae (strain ATCC 204508 / S288c)	EKC/KEOPS complex subunit PCC1
1080349	A0A0L8RGR5_SACEU 1	0.0017	Saccharomyces eubayanus	PCC1-like protein
252598	A0A0L8VMF0_9SACH 1	0.00063	Saccharomyces sp. 'boulardii'	PCC1p Component of the EKC/KEOPS protein complex
131158	A0A059Q1M3_9POAL 1	4.3e-10	Saccharum hybrid cultivar R570	Uncharacterized protein
1333523	R4VW88_9EURY 1	1.8e-14	Salinarchaeum sp. Harcht-Bsk1	KEOPS complex Pcc1-like subunit
946362	F2U126_SALR5 1	1.2e-05	Salpingoeca rosetta (strain ATCC 50818 / BSB-021)	Uncharacterized protein
1156394	T0S1K9_9STRA 1	1.8e-05	Saprolegnia diclina VS20	Uncharacterized protein
9305	G3WUF7_SARHA 1	3.3e-08	Sarcophilus harrisii	Uncharacterized protein (Fragment)
6182	Q5DGB5_SCHJA 1	0.0021	Schistosoma japonicum	SJCHGC00362 protein
6182	Q5DGD6_SCHJA 1	0.0021	Schistosoma japonicum	Uncharacterized protein
6183	G4LYV2_SCHMA 1	0.00068	Schistosoma mansoni	Uncharacterized protein
48269	A0A183L8W7_9TREM 1	0.0039	Schistosoma margrebowiei	Uncharacterized protein
6188	A0A183RVB3_9TREM 1	0.0048	Schistosoma rodhaini	Uncharacterized protein
27342	A0A0H2S7B6_9HOMO 1	0.0099	Schizopora paradoxa	Transcription factor Pcc1 (Fragment)
866546	S9X361_SCHCR 1	0.00018	Schizosaccharomyces cryophilus (strain OY26 / ATCC MYA-4695 / CBS 11777 / NBRC 106824 / NRRL Y48691)	Transcriptional regulator Pcc1
4897	B6K1D7_SCHJY 1	3.1e-05	Schizosaccharomyces japonicus (strain yFS275 / FY16936)	Transcriptional regulator Pcc1
4899	S9R6F6_SCHOY 1	0.00078	Schizosaccharomyces octosporus (strain yFS286)	Transcriptional regulator Pcc1
1036808	A0A0C3EGX2_9HOMO 1	0.0061	Scleroderma citrinum Foug A	Uncharacterized protein
113540	A0A1W4YEM2_9TELE 1	0.00017	Scleropages formosus	EKC/KEOPS complex subunit LAGE3 isoform X2
113540	A0A1W4YNY5_9TELE 1	0.00072	Scleropages formosus	EKC/KEOPS complex subunit LAGE3 isoform X1
113540	A0A0P7UE16_9TELE 1	0.0021	Scleropages formosus	EKC/KEOPS complex subunit LAGE3-like
85551	A0A0P4WGF3_9EUCA 1	2.9e-09	Scylla olivacea	Uncharacterized protein
88036	D8R471_SELML 1	4.2e-09	Selaginella moellendorffii	Uncharacterized protein (Fragment)
88036	D8T0Y9_SELML 1	1.1e-08	Selaginella moellendorffii	Uncharacterized protein (Fragment)
4555	K3XNI9_SETIT 1	2.5e-10	Setaria italica	Uncharacterized protein
4555	K3Z2A8_SETIT 1	4.9e-09	Setaria italica	Uncharacterized protein
1314777	A0A164VLJ9_9HOMO 1	0.0053	Sistotremastrum niveocremeum HHB9708	Transcription factor Pcc1
1314776	A0A166G1G7_9HOMO 1	0.0053	Sistotremastrum suecicum HHB10207 ss-3	Transcription factor Pcc1
4108	A0A0V0GUL2_SOLCH 1	1.3e-09	Solanum chacoense	Putative ovule protein
4081	K4BI78_SOLLC 1	2.9e-11	Solanum lycopersicum	Uncharacterized protein
4113	M1BL88_SOLTU 1	2.9e-11	Solanum tuberosum	Uncharacterized protein
4113	M1BL89_SOLTU 1	8.7e-11	Solanum tuberosum	Uncharacterized protein
4558	C5XKY0_SORBI 1	1.2e-10	Sorghum bicolor	Uncharacterized protein
3562	A0A0K9RTU8_SPIOL 1	1.2e-11	Spinacia oleracea	Uncharacterized protein
645134	A0A0L0H3T5_SPIPN 1	0.00028	Spizellomyces punctatus DAOM BR117	Uncharacterized protein
84599	D7DA97_STAHD 1	1.3e-08	Staphylothermus hellenicus (strain DSM 12710 / JCM 10830 / BK20S6-10-b1 / P8)	Uncharacterized protein
2280	A3DMV3_STAMF 1	4.4e-10	Staphylothermus marinus (strain ATCC 43588 / DSM 3639 / JCM 9404 / F1)	Uncharacterized protein
407821	A0A087TA50_9ARAC 1	4.3e-08	Stegodyphus mimosarum	L antigen family member 3 (Fragment)
37863	A0A1I7Z391_9BILA 1	2.7e-05	Steinernema glaseri	Uncharacterized protein
35570	A0A1I8QAD3_STOCA 1	1.0e-08	Stomoxys calcitrans	Uncharacterized protein
126957	T1JN24_STRMM 1	1.0e-06	Strigamia maritima	Uncharacterized protein
1326980	W7L6P3_9CREN 1	4.9e-09	Sulfolobales archaeon AZ1	Uncharacterized protein
2285	A0A0U3FNU1_9CREN 1	0.00054	Sulfolobus acidocaldarius	Uncharacterized protein
2285	A0A0U2WSL2_9CREN 1	2.0e-07	Sulfolobus acidocaldarius (strain ATCC 33909 / DSM 639 / JCM 8929 / NBRC 15157 / NCIMB 11770)	Uncharacterized protein
1028566	M1IP15_9CREN 1	2.0e-07	Sulfolobus acidocaldarius N8	Uncharacterized protein
1028566	M1IS18_9CREN 1	0.00054	Sulfolobus acidocaldarius N8	Uncharacterized protein
1028567	M1JAQ8_9CREN 1	2.0e-07	Sulfolobus acidocaldarius Ron12/I	Uncharacterized protein
1028567	M1IYV2_9CREN 1	0.00054	Sulfolobus acidocaldarius Ron12/I	Uncharacterized protein
1435377	V9S4P4_9CREN 1	2.0e-07	Sulfolobus acidocaldarius SUSAZ	Uncharacterized protein
1435377	V9S6H4_9CREN 1	0.0015	Sulfolobus acidocaldarius SUSAZ	Uncharacterized protein
43080	D2PC61_SULID 1	1.1e-11	Sulfolobus islandicus (strain L.D.8.5 / Lassen #2)	Uncharacterized protein
43080	C3N5R7_SULIA 1	3.4e-12	Sulfolobus islandicus (strain M.14.25 / Kamchatka #1)	Uncharacterized protein
43080	C3NHB9_SULIN 1	2.3e-12	Sulfolobus islandicus (strain Y.G.57.14 / Yellowstone #1)	Uncharacterized protein
2287	A0A0E3K9C6_SULSF 1	1.2e-12	Sulfolobus solfataricus (strain 98/2)	KEOPS complex Pcc1 subunit
1891280	A0A1C8ZQT7_9CREN 1	4.2e-09	Sulfolobus sp. A20	KEOPS complex Pcc1 subunit
111955	F9VMY7_SULTO 1	1.9e-09	Sulfolobus tokodaii (strain DSM 16993 / JCM 10545 / NBRC 100140 / 7)	Uncharacterized protein
13706	A0A1X2HMJ8_SYNRA 1	1.7e-05	Syncephalastrum racemosum	CTAG/Pcc1 family (Fragment)
45464	A0A2G9TN20_TELCI 1	3.2e-05	Teladorsagia circumcincta	Uncharacterized protein
1071379	I2H6P8_TETBL 1	6.1e-05	Tetrapisispora blattae (strain ATCC 34711 / CBS 6284 / DSM 70876 / NBRC 10599 / NRRL Y-10934 / UCD 77-7)	Uncharacterized protein
113608	G8BT89_TETPH 1	0.00033	Tetrapisispora phaffii (strain ATCC 24235 / CBS 4417 / NBRC 1672 / NRRL Y-8282 / UCD 70-5)	Uncharacterized protein
582737	A0A061QQD6_9CHLO 1	3.8e-07	Tetraselmis sp. GSL018	Polarized growth chromatin-associated controller 1
582737	A0A061RHT5_9CHLO 1	0.0005	Tetraselmis sp. GSL018	Polarized growth chromatin-associated controller 1
2026795	A0A2A3T4M7_9ARCH 1	6.6e-16	Thaumarchaeota archaeon	Uncharacterized protein
2026795	A0A2G4J0V3_9ARCH 1	2.1e-15	Thaumarchaeota archaeon	Uncharacterized protein
2026795	A0A2E3KG52_9ARCH 1	2.9e-15	Thaumarchaeota archaeon	Uncharacterized protein
2026795	A0A2E2J5P0_9ARCH 1	1.1e-14	Thaumarchaeota archaeon	Uncharacterized protein
2026795	A0A2E4JR91_9ARCH 1	7.6e-14	Thaumarchaeota archaeon	Uncharacterized protein
2026795	A0A2E5KFW8_9ARCH 1	4.9e-06	Thaumarchaeota archaeon	Uncharacterized protein
2026795	A0A2D8MMK9_9ARCH 1	5.0e-05	Thaumarchaeota archaeon	Uncharacterized protein
2026795	A0A2E5KGZ0_9ARCH 1	0.00027	Thaumarchaeota archaeon	Uncharacterized protein
2026795	A0A2D8MMD0_9ARCH 1	0.00042	Thaumarchaeota archaeon	Uncharacterized protein
2026795	A0A2A3T8X4_9ARCH 1	0.0043	Thaumarchaeota archaeon	Uncharacterized protein
2026795	A0A2G4J1K8_9ARCH 1	0.007	Thaumarchaeota archaeon	Uncharacterized protein
2026795	A0A2E2J5N2_9ARCH 1	0.007	Thaumarchaeota archaeon	Uncharacterized protein
1805383	A0A1Q7XCL5_9ARCH 1	6.4e-16	Thaumarchaeota archaeon 13_1_20CM_2_39_20	Uncharacterized protein
1805385	A0A1Q7NDM5_9ARCH 1	6.4e-16	Thaumarchaeota archaeon 13_1_40CM_2_39_13_1	Uncharacterized protein
1805388	A0A1Q7NR28_9ARCH 1	5.4e-17	Thaumarchaeota archaeon 13_1_40CM_2_39_7	Uncharacterized protein
1805390	A0A1Q7KV27_9ARCH 1	5.4e-17	Thaumarchaeota archaeon 13_1_40CM_3_38_6	Uncharacterized protein
1805392	A0A1Q7KGN7_9ARCH 1	6.6e-15	Thaumarchaeota archaeon 13_1_40CM_3_50_5	Uncharacterized protein
1805393	A0A1Q7CTM6_9ARCH 1	5.4e-17	Thaumarchaeota archaeon 13_1_40CM_38_12	Uncharacterized protein
1805394	A0A1Q7G3M9_9ARCH 1	5.4e-17	Thaumarchaeota archaeon 13_1_40CM_4_38_7	Uncharacterized protein
1805396	A0A1Q7F8A7_9ARCH 1	6.6e-15	Thaumarchaeota archaeon 13_1_40CM_4_48_7	Uncharacterized protein
1640512	A0A0T5ZGT2_9ARCH 1	2.2e-15	Thaumarchaeota archaeon CSP1-1	Uncharacterized protein
2012532	A0A257ATD1_9ARCH 1	1.4e-18	Thaumarchaeota archaeon ex4484_121	Uncharacterized protein
2012532	A0A257ARP6_9ARCH 1	0.00055	Thaumarchaeota archaeon ex4484_121	Uncharacterized protein
1407055	V6ART0_9ARCH 1	5.9e-18	Thaumarchaeota archaeon N4	Uncharacterized protein
1407055	V6AUK9_9ARCH 1	0.0023	Thaumarchaeota archaeon N4	Uncharacterized protein
1802371	A0A1G3XRZ5_9ARCH 1	3.8e-11	Thaumarchaeota archaeon RBG_16_49_8	Uncharacterized protein
461836	A0A0L0DCL8_THETB 1	0.00019	Thecamonas trahens ATCC 50062	Uncharacterized protein
1803813	A0A151F1Q7_9EURY 1	1.2e-12	Theionarchaea archaeon DG-70	Uncharacterized protein
1803814	A0A151EYI4_9EURY 1	6.1e-13	Theionarchaea archaeon DG-70-1	Uncharacterized protein
103827	A0A0N5D852_THECL 2	0.0037	Thelazia callipaeda	Uncharacterized protein
3641	A0A061G2H6_THECC 1	7.0e-12	Theobroma cacao	Uncharacterized protein
1714261	A0A101XH20_9CREN 1	5.7e-05	Thermocladium sp. ECH_B	Uncharacterized protein
1635283	A0A101DKX8_9EURY 1	4.9e-23	Thermococcales archaeon 44_46	KEOPS complex Pcc1-like subunit
55802	A0A0S1X8T7_9EURY 1	1.9e-24	Thermococcus barophilus	Uncharacterized protein
55802	F0LHR1_THEBM 1	1.9e-24	Thermococcus barophilus (strain DSM 11836 / MP)	Uncharacterized protein
2264	A0A218P471_THECE 1	8.2e-22	Thermococcus celer	Uncharacterized protein
227598	A0A100XY20_9EURY 1	3.4e-23	Thermococcus celericrescens	Uncharacterized protein
54262	A0A160VPU2_9EURY 1	2.9e-22	Thermococcus chitonophagus	Uncharacterized protein
163003	I3ZRV9_9EURY 1	7.3e-23	Thermococcus cleftensis	Putative KEOPS complex Pcc1-like subunit
1505907	A0A097QUD3_9EURY 1	7.5e-23	Thermococcus eurythermalis	Uncharacterized protein
187878	C5A6Y7_THEGJ 1	8.5e-22	Thermococcus gammatolerans (strain DSM 15229 / JCM 11827 / EJ3)	Uncharacterized protein
1432656	A0A0X1KHS7_9EURY 1	3.6e-24	Thermococcus guaymasensis DSM 11113	Uncharacterized protein
311400	Q5JF86_THEKO 1	4.9e-24	Thermococcus kodakarensis (strain ATCC BAA-918 / JCM 12380 / KOD1)	Uncharacterized protein
2265	H3ZKA9_THELN 1	7.4e-23	Thermococcus litoralis (strain ATCC 51850 / DSM 5473 / JCM 8560 / NS-C)	Uncharacterized protein
195522	W8P378_9EURY 1	4.0e-22	Thermococcus nautili	Uncharacterized protein conserved in archaea
342948	B6YTZ5_THEON 1	1.9e-22	Thermococcus onnurineus (strain NA1)	Uncharacterized protein
71998	A0A218P807_9EURY 1	1.1e-22	Thermococcus pacificus	Uncharacterized protein
582419	W0I4J0_9EURY 1	3.0e-24	Thermococcus paralvinellae	Uncharacterized protein
53952	A0A142CTE7_9EURY 1	2.2e-23	Thermococcus peptonophilus	Uncharacterized protein
1712654	A0A172WIQ8_9EURY 1	4.2e-22	Thermococcus piezophilus	Uncharacterized protein
172049	A0A101EKW9_9EURY 1	2.8e-23	Thermococcus sibiricus	Uncharacterized protein
172049	C6A449_THESM 1	3.4e-24	Thermococcus sibiricus (strain MM 739 / DSM 12597)	Uncharacterized protein
35749	G0HMP9_THES4 1	5.4e-21	Thermococcus sp. (strain CGMCC 1.5172 / 4557)	KEOPS complex Pcc1-like subunit
1674923	A0A0U3S9L8_9EURY 1	1.9e-24	Thermococcus sp. 2319x1	Uncharacterized protein
1641381	A0A124FHH8_9EURY 1	5.2e-08	Thermococcus sp. 40_45	Uncharacterized protein (Fragment)
2008440	A0A1Z2TLI0_9EURY 1	1.3e-23	Thermococcus sp. 5-4	Uncharacterized protein
246969	B7R1G6_9EURY 1	1.6e-21	Thermococcus sp. AM4	Uncharacterized protein
1591054	A0A0N8NY86_9EURY 1	2.6e-23	Thermococcus sp. EP1	Uncharacterized protein
122420	A0A218PD72_9EURY 1	7.1e-22	Thermococcus sp. P6	Uncharacterized protein
277988	A0A0Q2XNV5_9EURY 1	5.0e-23	Thermococcus thioreducens	KEOPS complex subunit Pcc1
1365176	S5ZKL0_9CREN 1	6.7e-11	Thermofilum adornatus	Uncharacterized protein
2269	A1RXK1_THEPD 1	5.2e-16	Thermofilum pendens (strain DSM 2475 / Hrk 5)	Uncharacterized protein
2012527	A0A256XWB9_9CREN 1	8.5e-15	Thermofilum sp. ex4484_79	Uncharacterized protein
2012528	A0A256XQ10_9CREN 1	5.9e-21	Thermofilum sp. ex4484_82	Uncharacterized protein
1550241	A0A0F7CL97_9CREN 1	2.1e-10	Thermofilum uzonense	Uncharacterized protein
1200300	I3TDK3_THEC1 1	2.1e-08	Thermogladius calderae (strain DSM 22663 / VKM B-2946 / 1633)	Uncharacterized protein
50339	Q979C5_THEVO 1	2.4e-07	Thermoplasma volcanium (strain ATCC 51530 / DSM 4299 / JCM 9571 / NBRC 15438 / GSS1)	TVG1277807 protein
1906666	A0A2E9B9Q5_9EURY 1	0.0049	Thermoplasmata archaeon	Uncharacterized protein
32644	M4YLT9_THEXX 1	1.8e-10	Thermoplasmatales archaeon (strain BRNA1)	Uncharacterized protein
32644	M4YKN7_THEXX 1	9.5e-05	Thermoplasmatales archaeon (strain BRNA1)	Uncharacterized protein
667135	T0M5Z4_9EURY 1	6.4e-09	Thermoplasmatales archaeon A-plasma	Uncharacterized protein
1961137	A0A218ZLD9_9EURY 1	0.00026	Thermoplasmatales archaeon ARMAN	Uncharacterized protein
1961136	A0A218ZSK3_9EURY 1	4.0e-08	Thermoplasmatales archaeon B_DKE	Uncharacterized protein
667137	T0N0F0_9EURY 1	0.0093	Thermoplasmatales archaeon E-plasma	Uncharacterized protein
2012524	A0A256YY17_9EURY 1	3.9e-06	Thermoplasmatales archaeon ex4484_6	Uncharacterized protein
2012525	A0A256XQ13_9EURY 1	9.0e-14	Thermoplasmatales archaeon ex4572_165	Uncharacterized protein
261391	T0LKZ6_9EURY 1	5.5e-06	Thermoplasmatales archaeon Gpl	Uncharacterized protein
1198116	M7TAP7_9EURY 1	9.4e-18	Thermoplasmatales archaeon SCGC AB-539-N05	Uncharacterized protein
1242866	M7TFV6_9EURY 1	9.1e-19	Thermoplasmatales archaeon SCGC AB-540-F20	Uncharacterized protein
1242866	M7T9N6_9EURY 1	6.0e-06	Thermoplasmatales archaeon SCGC AB-540-F20	Uncharacterized protein
1803816	A0A151EJ67_9EURY 1	2.2e-20	Thermoplasmatales archaeon SG8-52-1	Uncharacterized protein
1803816	A0A151EC16_9EURY 1	0.0002	Thermoplasmatales archaeon SG8-52-1	Uncharacterized protein
1803817	A0A151E681_9EURY 1	4.4e-05	Thermoplasmatales archaeon SG8-52-2	Uncharacterized protein
1803818	A0A151EQF6_9EURY 1	2.5e-20	Thermoplasmatales archaeon SG8-52-3	Uncharacterized protein
1803819	A0A151DYT5_9EURY 1	2.1e-22	Thermoplasmatales archaeon SG8-52-4	Uncharacterized protein
1803819	A0A151E550_9EURY 1	0.00037	Thermoplasmatales archaeon SG8-52-4	Uncharacterized protein
1803815	A0A151EAM3_9EURY 1	3.4e-17	Thermoplasmatales archaeon SM1-50	Uncharacterized protein
1609232	A0A0F2L814_9CREN 1	4.2e-09	Thermoproteus sp. AZ2	Uncharacterized protein
1714257	A0A117SQI4_9CREN 1	3.2e-06	Thermoproteus sp. CIS_19	Uncharacterized protein
1714258	A0A101XA91_9CREN 1	3.2e-06	Thermoproteus sp. JCHS_4	Uncharacterized protein
2271	G4RPI2_THETK 1	1.5e-08	Thermoproteus tenax (strain ATCC 35583 / DSM 2078 / JCM 9277 / NBRC 100435 / Kra 1)	Uncharacterized protein
184117	F2L3B1_THEU7 1	1.2e-07	Thermoproteus uzoniensis (strain 768-20)	Uncharacterized protein
35720	G2RE26_THITE 1	0.0095	Thielavia terrestris (strain ATCC 38088 / NRRL 8126)	Uncharacterized protein
72032	A0A0F4ZDV9_9PEZI 1	0.00021	Thielaviopsis punctulata	Uncharacterized protein
74557	A0A1W0A435_9STRA 1	4.9e-06	Thraustotheca clavata	Uncharacterized protein
13290	A0A177UHK6_9BASI 1	1.0e-05	Tilletia caries	Uncharacterized protein
13291	A0A177VE84_9BASI 1	6.4e-05	Tilletia controversa	Uncharacterized protein
43049	A0A177T925_9BASI 1	0.00016	Tilletia indica	Uncharacterized protein
117179	A0A177UB84_9BASI 1	0.00012	Tilletia walkeri	Uncharacterized protein
4950	G8ZP00_TORDC 1	0.00033	Torulaspora delbrueckii (strain ATCC 10662 / CBS 1146 / NBRC 0425 / NCYC 2629 / NRRL Y-866)	Uncharacterized protein
6265	A0A0B2VA20_TOXCA 1	0.00027	Toxocara canis	Uncharacterized protein
6265	A0A183V798_TOXCA 1	0.0026	Toxocara canis	Uncharacterized protein
471704	A0A195EHR2_9HYME 1	0.0002	Trachymyrmex cornetzi	L antigen family member 3
34720	A0A195FC84_9HYME 1	0.0016	Trachymyrmex septentrionalis	L antigen family member 3
64791	A0A151X6X1_9HYME 1	8.0e-05	Trachymyrmex zeteki	L antigen family member 3
7070	A0A139WHW3_TRICA 1	2.0e-06	Tribolium castaneum	EKC/KEOPS complex subunit LAGE3-like protein
45882	A0A0V1CP61_TRIBR 1	1.5e-05	Trichinella britovi	L antigen family member 3
144512	A0A0V0TFK2_9BILA 1	3.6e-05	Trichinella murrelli	L antigen family member 3
6335	A0A0V1L5J7_9BILA 1	3.6e-05	Trichinella nativa	L antigen family member 3
6336	A0A0V0SBN6_9BILA 1	1.5e-05	Trichinella nelsoni	L antigen family member 3
268474	A0A0V1MXG5_9BILA 2	9.8e-05	Trichinella papuae	L antigen family member 3 (Fragment)
268474	A0A0V1MWZ9_9BILA 2	0.0072	Trichinella papuae	L antigen family member 3 (Fragment)
6337	A0A0V0XXK0_TRIPS 1	6.7e-07	Trichinella pseudospiralis	L antigen family member 3
6337	A0A0V1G501_TRIPS 1	5.6e-06	Trichinella pseudospiralis	L antigen family member 3 (Fragment)
6337	A0A0V1ESZ3_TRIPS 1	2.5e-05	Trichinella pseudospiralis	L antigen family member 3 (Fragment)
92179	A0A0V0W2V9_9BILA 1	3.6e-05	Trichinella sp. T6	L antigen family member 3
92180	A0A0V1NTM7_9BILA 1	1.7e-06	Trichinella sp. T8	L antigen family member 3
181606	A0A0V0V3Z8_9BILA 1	1.5e-05	Trichinella sp. T9	L antigen family member 3
6334	A0A0V1BUC1_TRISP 1	1.7e-06	Trichinella spiralis	L antigen family member 3
268475	A0A0V1I2J1_9BILA 1	1.3e-07	Trichinella zimbabwensis	L antigen family member 3
543379	A0A232EYF9_9HYME 1	1.8e-05	Trichomalopsis sarcophagae	Uncharacterized protein
5722	A2F3C7_TRIVA 1	0.00032	Trichomonas vaginalis	Uncharacterized protein
10228	B3S784_TRIAD 1	4.0e-09	Trichoplax adhaerens	Uncharacterized protein (Fragment)
4565	A0A1D5VSP7_WHEAT 1	4.3e-11	Triticum aestivum	Uncharacterized protein
4565	A0A1D5T9C1_WHEAT 1	1.1e-10	Triticum aestivum	Uncharacterized protein
4565	A0A1D5U213_WHEAT 1	1.4e-10	Triticum aestivum	Uncharacterized protein
4572	M7Z0T1_TRIUA 1	8.1e-11	Triticum urartu	Uncharacterized protein
418985	A0A1V9X5Q2_9ACAR 1	0.0004	Tropilaelaps mercedesae	Uncharacterized protein
1295528	A0A1E3K718_9TREE 1	7.4e-05	Tsuchiyaea wingfieldii CBS 7118	Uncharacterized protein
1051891	A0A0C3MKR9_9HOMO 1	9.7e-05	Tulasnella calospora MUT 4182	Uncharacterized protein
1410574	V4JA23_9CREN 1	3.0e-09	uncultured Acidilobus sp. CIS	Uncharacterized protein conserved in archaea
1410576	V4KB68_9CREN 1	7.6e-10	uncultured Acidilobus sp. JCHS	Transcription factor Pcc1
1410573	V4K6R3_9CREN 1	6.1e-09	uncultured Acidilobus sp. MG	Transcription factor Pcc1
1410575	V4LXX1_9CREN 1	4.4e-09	uncultured Acidilobus sp. OSP8	Transcription factor Pcc1
115547	D1J8Z7_9ARCH 1	9.6e-18	uncultured archaeon	Uncharacterized protein
115547	A0A0D5ZI97_9ARCH 1	6.3e-10	uncultured archaeon	Uncharacterized protein
1412872	V4XZD3_9ARCH 1	7.3e-17	uncultured archaeon A07HB70	Uncharacterized protein conserved in archaea
1412873	V4YCL6_9ARCH 1	2.3e-19	uncultured archaeon A07HN63	Uncharacterized protein conserved in archaea
1412874	V4YEP2_9ARCH 1	3.0e-17	uncultured archaeon A07HR60	Uncharacterized protein conserved in archaea
1697135	A0A1B1T9I7_9EURY 1	1.8e-10	uncultured Candidatus Thalassoarchaea euryarchaeote	Uncharacterized protein
455598	B3T987_9ARCH 1	1.3e-15	uncultured marine crenarchaeote HF4000_APKG6J21	Uncharacterized protein
455604	B3TAP0_9ARCH 1	2.6e-15	uncultured marine crenarchaeote HF4000_APKG8G2	Uncharacterized protein
455607	B3TBC9_9ARCH 1	1.3e-14	uncultured marine crenarchaeote HF4000_APKG8O8	Uncharacterized protein
1456485	A0A075HHL1_9EURY 2	0.0071	uncultured marine group II/III euryarchaeote KM3_67_G08	Asparagine synthase (AsnB, ASNS)
1455926	A0A075FUM5_9ARCH 1	0.0023	uncultured marine thaumarchaeote AD1000_54_F09	Uncharacterized protein
1455940	A0A075G3G2_9ARCH 1	7.7e-16	uncultured marine thaumarchaeote AD1000_77_H06	Uncharacterized protein
1455953	A0A075G0U3_9ARCH 1	9.1e-15	uncultured marine thaumarchaeote KM3_01_F07	Uncharacterized protein
1455974	A0A075G4S9_9ARCH 1	5.8e-16	uncultured marine thaumarchaeote KM3_06_B06	Uncharacterized protein
1456006	A0A075GBH4_9ARCH 1	1.6e-16	uncultured marine thaumarchaeote KM3_137_A09	Uncharacterized protein
1456013	A0A075GBT1_9ARCH 1	3.7e-15	uncultured marine thaumarchaeote KM3_149_F07	Uncharacterized protein
1456078	A0A075GVF7_9ARCH 1	3.3e-15	uncultured marine thaumarchaeote KM3_190_E06	Uncharacterized protein
1456129	A0A075H550_9ARCH 1	0.0093	uncultured marine thaumarchaeote KM3_34_C02	Uncharacterized protein
1456142	A0A075H769_9ARCH 1	1.2e-15	uncultured marine thaumarchaeote KM3_40_C06	Uncharacterized protein
1456179	A0A075HAV3_9ARCH 1	1.3e-14	uncultured marine thaumarchaeote KM3_52_H07	Uncharacterized protein
1456279	A0A075HM77_9ARCH 1	3.9e-16	uncultured marine thaumarchaeote KM3_75_F03	Uncharacterized protein
1456308	A0A075HSX5_9ARCH 1	3.9e-16	uncultured marine thaumarchaeote KM3_83_E04	Uncharacterized protein
1456322	A0A075HXT9_9ARCH 1	0.0011	uncultured marine thaumarchaeote KM3_86_F11	Uncharacterized protein
1456374	A0A075I7S5_9ARCH 1	1.1e-15	uncultured marine thaumarchaeote SAT1000_10_G06	Uncharacterized protein
1456398	A0A075I8G1_9ARCH 1	2.7e-16	uncultured marine thaumarchaeote SAT1000_25_G11	Uncharacterized protein
1456399	A0A075IDJ6_9ARCH 1	2.7e-16	uncultured marine thaumarchaeote SAT1000_25_G12	Uncharacterized protein
1159556	A0A1B5L5N7_9HYPO 1	0.0057	Ustilaginoidea virens	Uncharacterized protein
36033	A7TIT9_VANPO 1	2.9e-05	Vanderwaltozyma polyspora (strain ATCC 22028 / DSM 70294)	Uncharacterized protein (Fragment)
2026801	A0A2E7SQS2_9BACT 1	1.1e-15	Verrucomicrobiales bacterium	Uncharacterized protein
1051613	C9SM74_VERA1 1	0.0055	Verticillium alfalfae (strain VaMs.102 / ATCC MYA-4576 / FGSC 10136)	Uncharacterized protein
27337	G2WYR3_VERDV 1	0.006	Verticillium dahliae (strain VdLs.17 / ATCC MYA-4575 / FGSC 10137)	Uncharacterized protein
100787	A0A0G4LCY7_9PEZI 1	0.0037	Verticillium longisporum	Uncharacterized protein
100787	A0A0G4N6L7_9PEZI 1	0.0074	Verticillium longisporum	Uncharacterized protein
157739	A0A0S3RNZ4_PHAAN 1	3.2e-13	Vigna angularis var. angularis	Uncharacterized protein
3916	A0A1S3UCX3_VIGRR 1	8.1e-13	Vigna radiata var. radiata	uncharacterized protein LOC106764148
29760	E0CV60_VITVI 1	1.4e-10	Vitis vinifera	Uncharacterized protein
164451	E1QPP5_VULDI 1	0.00011	Vulcanisaeta distributa (strain DSM 14429 / JCM 11212 / NBRC 100878 / IC-017)	Uncharacterized protein
985052	F0QV98_VULM7 1	0.0033	Vulcanisaeta moutnovskia (strain 768-28)	Uncharacterized protein
1609231	A0A0F2L777_9CREN 1	0.00095	Vulcanisaeta sp. AZ3	Uncharacterized protein
1714251	A0A101XJK2_9CREN 1	0.0017	Vulcanisaeta sp. CIS_19	Uncharacterized protein
1714253	A0A124IR85_9CREN 1	0.0022	Vulcanisaeta sp. JCHS_4	Uncharacterized protein
1714250	A0A117SS74_9CREN 1	0.0022	Vulcanisaeta sp. MG_3	Uncharacterized protein
1041607	K0KR96_WICCF 1	0.003	Wickerhamomyces ciferrii (strain F-60-10 / ATCC 14091 / CBS 111 / JCM 3599 / NBRC 0793 / NRRL Y-1031)	L antigen family member 3
81056	A0A2H3JZL5_WOLCO 1	0.0076	Wolfiporia cocos (strain MD-104)	Transcription factor Pcc1
6293	A0A1I8E973_WUCBA 1	0.0002	Wuchereria bancrofti	Uncharacterized protein
6293	J9F745_WUCBA 1	0.00033	Wuchereria bancrofti	Uncharacterized protein
8355	A0A1L8HWV7_XENLA 1	1.9e-05	Xenopus laevis	Uncharacterized protein
8083	M4APL8_XIPMA 1	3.6e-08	Xiphophorus maculatus	Uncharacterized protein
4952	A0A1H6Q2F3_YARLL 1	9.4e-05	Yarrowia lipolytica (strain CLIB 122 / E 150)	Uncharacterized protein
4577	B6TKU4_MAIZE 1	1.3e-11	Zea mays	Os02g0306125-like protein
4577	A0A1D6NAP0_MAIZE 1	1.1e-10	Zea mays	Os02g0306125-like protein
29655	A0A0K9PBM2_ZOSMR 1	3.9e-14	Zostera marina	Uncharacterized protein
4954	A0A212MAP7_ZYGBA 1	0.0043	Zygosaccharomyces bailii	Related to Polarized growth chromatin-associated controller 1
4954	S6E8V5_ZYGB2 1	0.00096	Zygosaccharomyces bailii (strain CLIB 213 / ATCC 58445 / CBS 680 / CCRC 21525 / NBRC 1098 / NCYC 1416 / NRRL Y-2227)	ZYBA0S16-00540g1_1
1365886	A0A1S7HLN8_9SACH 1	1.6e-05	Zygosaccharomyces parabailii	PCC1 (YKR095W-A)
1365886	A0A1S7HYF5_9SACH 1	0.00096	Zygosaccharomyces parabailii	PCC1 (YKR095W-A)
4956	A0A1Q3AAU5_ZYGRO 1	4.0e-06	Zygosaccharomyces rouxii	Uncharacterized protein
4956	C5DSF2_ZYGRC 1	0.00038	Zygosaccharomyces rouxii (strain ATCC 2623 / CBS 732 / NBRC 1130 / NCYC 568 / NRRL Y-229)	ZYRO0B16368p

## Sheet: Pcc2_jackhammer_ITER1
TaxID	Access	Expected_value	Species Name	annotation
1160895	A0A031LMT6_9CREN	7.1e-16	1160895	Candidatus Acidianus copahuensis	Uncharacterized protein
926571	A0A060HGC2_9ARCH	7.8e-16	926571	Nitrososphaera viennensis EN76	Uncharacterized protein
36022	A0A061BBS0_CYBFA	0.0006	36022	Cyberlindnera fabianii	CYFA0S17e01816g1_1
1392998	A0A062UZN9_9EURY	4.6e-06	1392998	Candidatus Methanoperedens nitroreducens	Uncharacterized protein	787 hits	772 Archaea
1495314	A0A063Z7Q8_9EURY	8.6e-07	1495314	Methanoculleus sp. MH98A	Uncharacterized protein		1 Eukaryotes
1495067	A0A063ZKD9_9EURY	2.5e-07	1495067	Halostagnicola sp. A56	KEOPS complex Pcc1-like subunit		4 Bacteria
1457762	A0A075FQR0_9EURY	0.0017	1457762	uncultured marine group II/III euryarchaeote AD1000_39_C04	Asparagine synthase (AsnB, ASNS)		10 Unassigned metagenomes
1455926	A0A075FUM5_9ARCH	1.1e-14	1455926	uncultured marine thaumarchaeote AD1000_54_F09	Uncharacterized protein
1455988	A0A075GD28_9ARCH	3.9e-16	1455988	uncultured marine thaumarchaeote KM3_115_A11	Uncharacterized protein
1456043	A0A075GIU1_9ARCH	3.9e-16	1456043	uncultured marine thaumarchaeote KM3_16_C11	Uncharacterized protein
1456058	A0A075GLX7_9ARCH	1.7e-16	1456058	uncultured marine thaumarchaeote KM3_177_A10	Uncharacterized protein
1456137	A0A075H0B1_9ARCH	1.3e-16	1456137	uncultured marine thaumarchaeote KM3_37_D10	Uncharacterized protein
1456120	A0A075H0D6_9ARCH	2.3e-11	1456120	uncultured marine thaumarchaeote KM3_31_F07	Uncharacterized protein
1456106	A0A075H285_9ARCH	8.7e-16	1456106	uncultured marine thaumarchaeote KM3_26_A01	Uncharacterized protein
1456118	A0A075H3Q9_9ARCH	2.3e-11	1456118	uncultured marine thaumarchaeote KM3_31_E07	Uncharacterized protein
1456129	A0A075H550_9ARCH	3.6e-14	1456129	uncultured marine thaumarchaeote KM3_34_C02	Uncharacterized protein
1456235	A0A075HDB2_9ARCH	8.7e-16	1456235	uncultured marine thaumarchaeote KM3_67_E02	Uncharacterized protein
1456248	A0A075HFL8_9ARCH	8.7e-16	1456248	uncultured marine thaumarchaeote KM3_70_B05	Uncharacterized protein
1456485	A0A075HHL1_9EURY	0.0002	1456485	uncultured marine group II/III euryarchaeote KM3_67_G08	Asparagine synthase (AsnB, ASNS)
1456234	A0A075HJ79_9ARCH	4.1e-16	1456234	uncultured marine thaumarchaeote KM3_67_B11	Uncharacterized protein
1456295	A0A075HN78_9ARCH	6.6e-16	1456295	uncultured marine thaumarchaeote KM3_79_D07	Uncharacterized protein
1456281	A0A075HP76_9ARCH	3.0e-16	1456281	uncultured marine thaumarchaeote KM3_76_A03	Uncharacterized protein
1456279	A0A075HRD2_9ARCH	3.1e-15	1456279	uncultured marine thaumarchaeote KM3_75_F03	Uncharacterized protein
1456332	A0A075I1U5_9ARCH	8.7e-16	1456332	uncultured marine thaumarchaeote KM3_88_B06	Uncharacterized protein
1343739	A0A075LX90_9EURY	3.4e-20	1343739	Palaeococcus pacificus DY20341	Uncharacterized protein
1459636	A0A075MQK6_9ARCH	3.8e-15	1459636	Candidatus Nitrososphaera evergladensis SR1	Transcription factor Pcc1
1344584	A0A075WD77_ARCFL	5.2e-09	1344584	Archaeoglobus fulgidus DSM 8774	Uncharacterized protein
1502293	A0A081RLG5_9ARCH	5.6e-17	1502293	Marine Group I thaumarchaeote SCGC AAA799-N04	Transcription factor Pcc1 protein
1502292	A0A081S422_9ARCH	5.6e-17	1502292	Marine Group I thaumarchaeote SCGC AAA799-E16	Transcription factor Pcc1 protein
1502291	A0A087RP30_9ARCH	5.6e-17	1502291	Marine Group I thaumarchaeote SCGC AAA799-D11	Transcription factor Pcc1 protein
1503183	A0A087RSH8_9ARCH	5.6e-17	1503183	Marine Group I thaumarchaeote SCGC RSA3	Transcription factor Pcc1 protein
2162	A0A089ZCE5_METFO	1.4e-10	2162	Methanobacterium formicicum	Uncharacterized protein
2162	A0A090I5G3_METFO	1.5e-10	2162	Methanobacterium formicicum	Uncharacterized protein
1505907	A0A097QVR9_9EURY	1.1e-20	1505907	Thermococcus eurythermalis	KEOPS complex subunit
2226	A0A099T2I9_METMT	5.8e-12	2226	Methanococcoides methylutens	Uncharacterized protein
565033	A0A0A7GBP4_9EURY	3.8e-05	565033	Geoglobus acetivorans	Uncharacterized protein
1577791	A0A0A7LAJ9_9EURY	3.7e-09	1577791	Candidatus Methanoplasma termitum	Uncharacterized protein
1410606	A0A0A7V7Z8_9ARCH	7.8e-14	1410606	Candidatus Nitrosopelagicus brevis	Transcription factor Pcc1
1592728	A0A0B5GT16_9EURY	1.7e-14	1592728	Haloarcula sp. CBA1115	KEOPS complex Pcc1-like subunit
1582439	A0A0C5CD55_9ARCH	0.0056	1582439	Candidatus Nitrosopumilus piranensis	Uncharacterized protein
1582439	A0A0C5CDS5_9ARCH	4.2e-18	1582439	Candidatus Nitrosopumilus piranensis	Uncharacterized protein
1580092	A0A0D5BZU7_9ARCH	5.2e-17	1580092	Candidatus Nitrosopumilus adriaticus	Uncharacterized protein
115547	A0A0D5ZFU9_9ARCH	0.00033	115547	uncultured archaeon	Uncharacterized protein
1476858	A0A0D6JR43_9EURY	2.3e-14	1476858	Haloferax massiliensis	Uncharacterized protein
1293648	A0A0D8DLK0_9EURY	0.0038	1293648	Acidiplasma sp. MBA-1	Uncharacterized protein
1434121	A0A0E3H9Z9_METTE	1.2e-09	1434121	Methanosarcina thermophila CHTI-55	Uncharacterized protein
2287	A0A0E3JTT7_SULSF	6.9e-12	2287	Sulfolobus solfataricus (strain 98/2)	Uncharacterized protein
1434103	A0A0E3KUC3_9EURY	2.4e-09	1434103	Methanosarcina sp. WWM596	Uncharacterized protein
523844	A0A0E3KXV9_METTE	1.2e-09	523844	Methanosarcina thermophila TM-1	Uncharacterized protein
1434102	A0A0E3L4N4_9EURY	2.4e-09	1434102	Methanosarcina sp. WH1	Uncharacterized protein
1434119	A0A0E3LAW6_9EURY	4.2e-08	1434119	Methanosarcina siciliae HI350	Uncharacterized protein
1434099	A0A0E3LJ35_9EURY	4.5e-10	1434099	Methanosarcina sp. Kolksee	Uncharacterized protein
1434106	A0A0E3LQU4_METBA	9.3e-11	1434106	Methanosarcina barkeri 227	Uncharacterized protein
1434114	A0A0E3LVU7_METMZ	9.3e-10	1434114	Methanosarcina mazei LYC	Uncharacterized protein
1434100	A0A0E3NVJ2_9EURY	1.4e-10	1434100	Methanosarcina sp. MTP4	Uncharacterized protein
1434120	A0A0E3P5A0_9EURY	6.4e-08	1434120	Methanosarcina siciliae T4/M	Uncharacterized protein
1434118	A0A0E3PNA2_9EURY	4.2e-08	1434118	Methanosarcina siciliae C2J	Uncharacterized protein
1434117	A0A0E3PXE7_METMZ	9.3e-10	1434117	Methanosarcina mazei WWM610	Uncharacterized protein
1434123	A0A0E3Q5F0_9EURY	4.5e-10	1434123	Methanosarcina vacuolata Z-761	Uncharacterized protein
1434109	A0A0E3QLK5_METBA	6.8e-11	1434109	Methanosarcina barkeri str. Wiesmoor	Uncharacterized protein
1434108	A0A0E3QXB1_METBA	9.3e-11	1434108	Methanosarcina barkeri MS	Uncharacterized protein
1434115	A0A0E3RAJ3_METMZ	9.3e-10	1434115	Methanosarcina mazei SarPi	Uncharacterized protein
213585	A0A0E3RE68_METMZ	9.3e-10	213585	Methanosarcina mazei S-6	Uncharacterized protein
1434113	A0A0E3RXY6_METMZ	9.3e-10	1434113	Methanosarcina mazei C16	Uncharacterized protein
1434111	A0A0E3S7P7_9EURY	4.3e-10	1434111	Methanosarcina lacustris Z-7289	Uncharacterized protein
1434107	A0A0E3SN55_METBA	1.3e-10	1434107	Methanosarcina barkeri 3	Uncharacterized protein
1434110	A0A0E3WUD5_9EURY	7.3e-10	1434110	Methanosarcina horonobensis HB-1 = JCM 15518	Uncharacterized protein
1434104	A0A0E3WZ91_METMT	1.2e-12	1434104	Methanococcoides methylutens MM1	Uncharacterized protein
1609231	A0A0F2L4A9_9CREN	4.9e-07	1609231	Vulcanisaeta sp. AZ3	Uncharacterized protein (Fragment)
1609232	A0A0F2L986_9CREN	7.0e-10	1609232	Thermoproteus sp. AZ2	KEOPS complex Pcc1-like subunit
1326980	A0A0F2LMT9_9CREN	1.6e-13	1326980	Sulfolobales archaeon AZ1	Uncharacterized protein
113653	A0A0F7DBS1_9EURY	1.7e-06	113653	Geoglobus ahangari	Uncharacterized protein
1604004	A0A0F7PDD5_9EURY	5.4e-08	1604004	Halanaeroarchaeum sulfurireducens	Uncharacterized protein
2248	A0A0F8BG97_9EURY	5.5e-07	2248	Halorubrum saccharovorum	KEOPS complex Pcc1-like subunit
1483600	A0A0F8C7M2_9EURY	2.6e-10	1483600	Methanosarcina sp. 2.H.A.1B.4	Uncharacterized protein
1483598	A0A0F8D201_9EURY	4.4e-10	1483598	Methanosarcina sp. 2.H.T.1A.8	Uncharacterized protein
1483596	A0A0F8D6N7_9EURY	4.4e-10	1483596	Methanosarcina sp. 2.H.T.1A.15	Uncharacterized protein
1483599	A0A0F8D7Q3_9EURY	4.4e-10	1483599	Methanosarcina sp. 2.H.T.1A.6	Uncharacterized protein
1483597	A0A0F8EPX1_9EURY	4.4e-10	1483597	Methanosarcina sp. 2.H.T.1A.3	Uncharacterized protein
2209	A0A0F8HXI3_METMZ	9.3e-10	2209	Methanosarcina mazei (strain ATCC BAA-159 / DSM 3647 / Goe1 / Go1 / JCM 11833 / OCM 88)	Uncharacterized protein
1483601	A0A0F8QWJ2_9EURY	4.4e-10	1483601	Methanosarcina sp. 1.H.A.2.2	Uncharacterized protein
1483602	A0A0F8SFR8_9EURY	4.4e-10	1483602	Methanosarcina sp. 1.H.T.1A.1	Uncharacterized protein
796385	A0A0G3CCQ1_METBA	9.3e-11	796385	Methanosarcina barkeri CM1	Uncharacterized protein
1550566	A0A0H1R2N9_9EURY	1.3e-07	1550566	Methanoculleus sediminis	Uncharacterized protein
1227555	A0A0K1E214_9CREN	1.4e-06	1227555	Pyrobaculum sp. WP30	Uncharacterized protein
35746	A0A0K1IRT5_9EURY	6.7e-15	35746	Haloferax gibbonsii (strain ATCC 33959 / DSM 4427 / JCM 8863 / NBRC 102184 / NCIMB 2188 / Ma 2.38)	Uncharacterized protein
43687	A0A0K1SX09_9CREN	5.2e-25	43687	Metallosphaera sedula	Uncharacterized protein
1685135	A0A0M0BFL5_9ARCH	0.0042	1685135	miscellaneous Crenarchaeota group archaeon SMTZ-80	Uncharacterized protein
1685135	A0A0M0BHZ7_9ARCH	3.1e-16	1685135	miscellaneous Crenarchaeota group archaeon SMTZ-80	Uncharacterized protein
1685127	A0A0M0BLU2_9ARCH	1.6e-13	1685127	miscellaneous Crenarchaeota group-15 archaeon DG-45	Uncharacterized protein
1685126	A0A0M0BUE6_9ARCH	9.4e-18	1685126	miscellaneous Crenarchaeota group-6 archaeon AD8-1	Uncharacterized protein
1685125	A0A0M0BUK4_9ARCH	8.4e-19	1685125	miscellaneous Crenarchaeota group-1 archaeon SG8-32-3	Uncharacterized protein
1685124	A0A0M0BWF2_9ARCH	1.4e-18	1685124	miscellaneous Crenarchaeota group-1 archaeon SG8-32-1	Uncharacterized protein
1705562	A0A0M9AJM2_9EURY	3.5e-14	1705562	Haloarcula rubripromontorii	KEOPS complex Pcc1-like subunit
1765655	A0A0M9AQ51_9EURY	4.0e-08	1765655	Halorubrum tropicale	Uncharacterized protein
1653396	A0A0N7ITI4_9EURY	8.4e-10	1653396	Methanosarcina sp. 795	Uncharacterized protein
1715806	A0A0N8GCX6_9EURY	1.2e-08	1715806	Methanosarcina flavescens	Uncharacterized protein
1353260	A0A0N9Z3D2_9ARCH	2.6e-11	1353260	Candidatus Nitrocosmicus oleophilus	Uncharacterized protein
1273541	A0A0P0N0U2_9CREN	1.3e-18	1273541	Pyrodictium delaneyi	Uncharacterized protein
699431	A0A0P7FVT4_9EURY	1.9e-07	699431	Halolamina pelagica	KEOPS complex Pcc1-like subunit
1591054	A0A0P8XB75_9EURY	2.2e-21	1591054	Thermococcus sp. EP1	KEOPS complex subunit
1700836	A0A0P9ECA9_9ARCH	3.6e-19	1700836	Candidatus Bathyarchaeota archaeon BA2	Uncharacterized protein
1735327	A0A0Q1AFC5_9EURY	3.2e-07	1735327	Methanolinea sp. SDB	Uncharacterized protein
1735326	A0A0Q1AMP0_9EURY	4.2e-07	1735326	Methanoculleus sp. SDB	Uncharacterized protein
277988	A0A0Q2MTE9_9EURY	9.3e-21	277988	Thermococcus thioreducens	KEOPS complex subunit
1713725	A0A0Q4B0Q1_9EURY	1.8e-08	1713725	Methanomassiliicoccales archaeon RumEn M2	Uncharacterized protein
1713724	A0A0Q4BIB0_9EURY	7.6e-08	1713724	Methanomassiliicoccales archaeon RumEn M1	Uncharacterized protein
1655561	A0A0R2NWC6_9ARCH	2.0e-17	1655561	Nitrosopumilus sp. BACL13 MAG-121220-bin23	Uncharacterized protein
1655560	A0A0R2NZX0_9ARCH	2.0e-17	1655560	Nitrosopumilus sp. BACL13 MAG-120910-bin56	Uncharacterized protein
1655561	A0A0R2P564_9ARCH	0.0045	1655561	Nitrosopumilus sp. BACL13 MAG-121220-bin23	Uncharacterized protein
55802	A0A0S1X8T7_9EURY	0.0023	55802	Thermococcus barophilus	Uncharacterized protein
55802	A0A0S1XBA2_9EURY	2.9e-21	55802	Thermococcus barophilus	Uncharacterized protein
1640512	A0A0T5ZFK7_9ARCH	3.2e-13	1640512	Thaumarchaeota archaeon CSP1-1	Uncharacterized protein
230361	A0A0U2V626_9EURY	3.0e-12	230361	Methanobrevibacter millerae	Uncharacterized protein
940295	A0A0U3EDB6_9CREN	0.00023	940295	Ignicoccus islandicus DSM 13165	Uncharacterized protein
230361	A0A0U3EDR3_9EURY	6.7e-12	230361	Methanobrevibacter millerae	Uncharacterized protein
2285	A0A0U3FNU1_9CREN	7.0e-17	2285	Sulfolobus acidocaldarius	Uncharacterized protein
1674923	A0A0U3S7C5_9EURY	3.5e-21	1674923	Thermococcus sp. 2319x1	Uncharacterized protein
1674923	A0A0U3S9L8_9EURY	0.007	1674923	Thermococcus sp. 2319x1	Uncharacterized protein
1407499	A0A0U5HSP3_9EURY	3.5e-10	1407499	Halobacterium hubeiense	Uncharacterized protein
2309	A0A0V8RTL8_PYROC	1.6e-21	2309	Pyrodictium occultum	Uncharacterized protein
1514971	A0A0W1R9L4_9EURY	1.3e-10	1514971	Haloprofundus marisrubri	Uncharacterized protein
1544718	A0A0W1RHR7_9EURY	6.2e-12	1544718	Haloferax sp. SB29	Uncharacterized protein
1544719	A0A0W1RKU7_9EURY	5.0e-15	1544719	Haloferax sp. SB3	Uncharacterized protein
1769296	A0A0W7TKH0_9EURY	3.6e-08	1769296	Candidatus Methanomethylophilus sp. 1R26	Uncharacterized protein
1432656	A0A0X1KLN8_9EURY	4.1e-19	1432656	Thermococcus guaymasensis DSM 11113	KEOPS complex subunit
86622	A0A0X3BHY2_9EURY	1.2e-07	86622	Methanoculleus sp. MAB1	Uncharacterized protein
1495144	A0A0X8UY80_9EURY	9.4e-10	1495144	methanogenic archaeon ISO4-H5	Uncharacterized protein
227598	A0A100XWH7_9EURY	1.4e-19	227598	Thermococcus celericrescens	KEOPS complex subunit
1635284	A0A101DP74_9EURY	5.7e-09	1635284	Methanobacteriaceae archaeon 41_258	Uncharacterized protein
1635284	A0A101DQJ5_9EURY	0.0013	1635284	Methanobacteriaceae archaeon 41_258	Uncharacterized protein
172049	A0A101ELW8_9EURY	1.9e-21	172049	Thermococcus sibiricus	Uncharacterized protein
1635287	A0A101F5M3_9EURY	2.3e-10	1635287	Methanosarcinales archeaon 56_1174	Uncharacterized protein
2198	A0A101GTB5_9EURY	3.4e-08	2198	Methanoculleus marisnigri	Uncharacterized protein
1641382	A0A101H2Q4_9EURY	2.1e-05	1641382	Methanocalculus sp. 52_23	Uncharacterized protein
301375	A0A101IKF5_9EURY	7.9e-09	301375	Methanosaeta harundinacea	Uncharacterized protein
2198	A0A101J2A7_9EURY	3.5e-08	2198	Methanoculleus marisnigri	Uncharacterized protein
1714257	A0A101X2T0_9CREN	1.6e-07	1714257	Thermoproteus sp. CIS_19	KEOPS complex Pcc1-like subunit
1714256	A0A101X5P5_9CREN	1.5e-07	1714256	Caldivirga sp. MG_3	Uncharacterized protein
1714250	A0A101X7I3_9CREN	1.0e-08	1714250	Vulcanisaeta sp. MG_3	Uncharacterized protein
1714255	A0A101X7P7_9CREN	1.5e-07	1714255	Caldivirga sp. CIS_19	Uncharacterized protein
1714259	A0A101XDT9_9CREN	2.2e-06	1714259	Pyrobaculum sp. OCT_11	KEOPS complex Pcc1-like subunit
1714251	A0A101XNA4_9CREN	9.3e-09	1714251	Vulcanisaeta sp. CIS_19	Uncharacterized protein
1641381	A0A117L6G4_9EURY	1.9e-21	1641381	Thermococcus sp. 40_45	Uncharacterized protein
1641383	A0A117LY19_9EURY	1.4e-10	1641383	Methanobacterium sp. 42_16	Uncharacterized protein
1641394	A0A117MGM7_9EURY	9.8e-05	1641394	Methanomicrobiales archaeon 53_19	Uncharacterized protein
1714253	A0A117SP93_9CREN	1.2e-08	1714253	Vulcanisaeta sp. JCHS_4	Uncharacterized protein
1714261	A0A117SV38_9CREN	7.8e-08	1714261	Thermocladium sp. ECH_B	Uncharacterized protein
1609968	A0A120K0N3_9EURY	6.1e-12	1609968	Methanobrevibacter sp. YE315	Uncharacterized protein
1577685	A0A120K5G9_9CREN	9.6e-11	1577685	Acidilobus sp. 7A	Uncharacterized protein
1635285	A0A124FBB1_9EURY	2.3e-10	1635285	Euryarchaeota archaeon 55_53	Uncharacterized protein
1641382	A0A124FUN0_9EURY	9.8e-05	1641382	Methanocalculus sp. 52_23	Uncharacterized protein
1714258	A0A124ITC2_9CREN	1.7e-07	1714258	Thermoproteus sp. JCHS_4	KEOPS complex Pcc1-like subunit
1452364	A0A126QXD5_9EURY	1.8e-10	1452364	methanogenic archaeon mixed culture ISO4-G1	Uncharacterized protein
294671	A0A126R1G3_9EURY	6.3e-11	294671	Methanobrevibacter olleyae	Uncharacterized protein
1609559	A0A127BA42_9EURY	1.6e-18	1609559	Pyrococcus kukulkanii	KEOPS complex subunit
1609559	A0A127BAC2_9EURY	0.0029	1609559	Pyrococcus kukulkanii	Uncharacterized protein
1078905	A0A128A5D7_9ARCH	9.5e-15	1078905	Candidatus Nitrosotalea devanaterra	Uncharacterized protein
1698260	A0A133U406_9EURY	8.3e-17	1698260	candidate divison MSBL1 archaeon SCGC-AAA259B11	Uncharacterized protein
1698259	A0A133U536_9EURY	4.2e-17	1698259	candidate divison MSBL1 archaeon SCGC-AAA259A05	Uncharacterized protein
1698261	A0A133U8R5_9EURY	8.3e-17	1698261	candidate divison MSBL1 archaeon SCGC-AAA259D14	Uncharacterized protein
1698265	A0A133UDK3_9EURY	8.3e-17	1698265	candidate divison MSBL1 archaeon SCGC-AAA259E22	Uncharacterized protein
1698269	A0A133UR23_9EURY	8.3e-17	1698269	candidate divison MSBL1 archaeon SCGC-AAA259J03	Uncharacterized protein
1698267	A0A133UV68_9EURY	8.3e-17	1698267	candidate divison MSBL1 archaeon SCGC-AAA259I09	Uncharacterized protein
1698272	A0A133V278_9EURY	1.0e-17	1698272	candidate divison MSBL1 archaeon SCGC-AAA261C02	Uncharacterized protein
1698274	A0A133V7D5_9EURY	1.0e-17	1698274	candidate divison MSBL1 archaeon SCGC-AAA261F17	Uncharacterized protein
1698273	A0A133V815_9EURY	2.0e-20	1698273	candidate divison MSBL1 archaeon SCGC-AAA261D19	Uncharacterized protein
1698276	A0A133VAM0_9EURY	1.0e-17	1698276	candidate divison MSBL1 archaeon SCGC-AAA261G05	Uncharacterized protein
1698279	A0A133VD14_9EURY	8.8e-17	1698279	candidate divison MSBL1 archaeon SCGC-AAA382A13	Uncharacterized protein
1698258	A0A133VRX3_9EURY	1.0e-17	1698258	candidate divison MSBL1 archaeon SCGC-AAA833K04	Uncharacterized protein
1706445	A0A135VCJ3_9ARCH	2.7e-11	1706445	Candidatus Thorarchaeota archaeon SMTZ1-83	Uncharacterized protein
1706444	A0A135VDS6_9ARCH	0.0019	1706444	Candidatus Thorarchaeota archaeon SMTZ1-45	Uncharacterized protein
1706444	A0A135VIW8_9ARCH	1.3e-11	1706444	Candidatus Thorarchaeota archaeon SMTZ1-45	Uncharacterized protein
1706443	A0A135VUW4_9ARCH	1.3e-11	1706443	Candidatus Thorarchaeota archaeon SMTZ-45	Uncharacterized protein
1706443	A0A135VXE5_9ARCH	0.0019	1706443	Candidatus Thorarchaeota archaeon SMTZ-45	Uncharacterized protein
1794908	A0A139CUS0_9EURY	4.4e-12	1794908	Methanolobus sp. T82-4	Uncharacterized protein
1794907	A0A139D0M6_9EURY	6.8e-06	1794907	Methanohalophilus sp. T328-1	Uncharacterized protein
53952	A0A142CWS7_9EURY	1.4e-21	53952	Thermococcus peptonophilus	KEOPS complex subunit
1775754	A0A147JRH1_9EURY	2.3e-17	1775754	Hadesarchaea archaeon DG-33	Uncharacterized protein
1776334	A0A147JSB3_9EURY	4.6e-18	1776334	Hadesarchaea archaeon YNP_45	Uncharacterized protein
1775755	A0A147JV70_9EURY	5.6e-17	1775755	Hadesarchaea archaeon DG-33-1	Uncharacterized protein
1776333	A0A147JZN8_9EURY	0.0015	1776333	Hadesarchaea archaeon YNP_N21	Uncharacterized protein
1776333	A0A147K1P3_9EURY	1.3e-17	1776333	Hadesarchaea archaeon YNP_N21	Uncharacterized protein
1706436	A0A150IKE0_9EURY	2.3e-09	1706436	Arc I group archaeon B03fssc0709_Meth_Bin005	Uncharacterized protein
1706437	A0A150IQ79_9EURY	2.3e-09	1706437	Arc I group archaeon B15fssc0709_Meth_Bin003	Uncharacterized protein
1706438	A0A150J2T4_9EURY	2.3e-09	1706438	Arc I group archaeon BMIXfssc0709_Meth_Bin006	Uncharacterized protein
1705409	A0A150J7C6_9EURY	7.1e-07	1705409	Arc I group archaeon U1lsi0528_Bin055	Uncharacterized protein
1706433	A0A150JBP0_9EURY	2.6e-07	1706433	Arc I group archaeon ADurb1013_Bin02101	Uncharacterized protein
1706434	A0A150JG03_9EURY	2.6e-07	1706434	Arc I group archaeon ADurb1113_Bin01801	Uncharacterized protein
1706435	A0A150JJ29_9EURY	2.6e-07	1706435	Arc I group archaeon ADurb1213_Bin02801	Uncharacterized protein
1008153	A0A151ACZ9_9EURY	8.5e-10	1008153	Halalkalicoccus paucihalophilus	Uncharacterized protein
1779368	A0A151BBS7_9ARCH	1.3e-15	1779368	Candidatus Bathyarchaeota archaeon B24	KEOPS complex subunit
1779369	A0A151BGI9_9ARCH	3.1e-13	1779369	Candidatus Bathyarchaeota archaeon B25	Uncharacterized protein
1779367	A0A151BHF6_9ARCH	2.6e-17	1779367	Candidatus Bathyarchaeota archaeon B23	Uncharacterized protein
1779370	A0A151BJE4_9ARCH	8.8e-21	1779370	Candidatus Bathyarchaeota archaeon B26-1	Uncharacterized protein
1779371	A0A151BQM2_9ARCH	3.1e-20	1779371	Candidatus Bathyarchaeota archaeon B26-2	Uncharacterized protein
1779372	A0A151BRX7_9ARCH	1.4e-22	1779372	Candidatus Bathyarchaeota archaeon B63	Uncharacterized protein (Fragment)
1803815	A0A151DW74_9EURY	9.7e-08	1803815	Thermoplasmatales archaeon SM1-50	Uncharacterized protein
1803819	A0A151E550_9EURY	2.1e-10	1803819	Thermoplasmatales archaeon SG8-52-4	Uncharacterized protein
1803817	A0A151E681_9EURY	5.7e-12	1803817	Thermoplasmatales archaeon SG8-52-2	Uncharacterized protein
1803816	A0A151EC16_9EURY	1.3e-10	1803816	Thermoplasmatales archaeon SG8-52-1	Uncharacterized protein
1803818	A0A151EQF6_9EURY	0.0017	1803818	Thermoplasmatales archaeon SG8-52-3	Uncharacterized protein
2287	A0A157SXJ1_SULSF	4.3e-12	2287	Sulfolobus solfataricus	Uncharacterized protein
54262	A0A160VPU2_9EURY	0.002	54262	Thermococcus chitonophagus	Uncharacterized protein
54262	A0A160VQ51_9EURY	1.4e-18	54262	Thermococcus chitonophagus	Uncharacterized protein
1622207	A0A162FL96_9EURY	3.5e-14	1622207	Haloarcula sp. K1	KEOPS complex Pcc1-like subunit
83986	A0A162VJB1_9EURY	1.2e-07	83986	Methanoculleus bourgensis	Uncharacterized protein
66851	A0A165ZCT6_9EURY	3.2e-08	66851	Methanobrevibacter oralis	Uncharacterized protein
49547	A0A166CBR4_9EURY	2.2e-07	49547	Methanobrevibacter curvatus	Uncharacterized protein
55758	A0A166ESM5_9EURY	3.7e-12	55758	Methanobrevibacter filiformis	Uncharacterized protein
47311	A0A166F3D8_9EURY	2.0e-11	47311	Methanobrevibacter cuticularis	Uncharacterized protein
1679489	A0A166S2U4_9EURY	4.4e-10	1679489	Haladaptatus sp. R4	KEOPS complex Pcc1-like subunit
1712654	A0A172WII4_9EURY	7.4e-21	1712654	Thermococcus piezophilus	KEOPS complex subunit
1416969	A0A179EH68_9EURY	1.3e-10	1416969	Haloterrigena mahii	Uncharacterized protein
1697135	A0A1B1TET9_9EURY	0.00015	1697135	uncultured Candidatus Thalassoarchaea euryarchaeote	Uncharacterized protein
1864608	A0A1B8X3X8_9EURY	6.8e-06	1864608	Methanohalophilus sp. DAL1	Uncharacterized protein
1891280	A0A1C8ZRU5_9CREN	2.8e-12	1891280	Sulfolobus sp. A20	Uncharacterized protein
1897478	A0A1D2QGT8_9EURY	3.9e-10	1897478	Haladaptatus sp. W1	KEOPS complex Pcc1-like subunit
1849364	A0A1D2R3J6_9EURY	3.4e-12	1849364	Candidatus Altiarchaeales archaeon WOR_SM1_86-2	Uncharacterized protein
1849365	A0A1D2R4Q9_9EURY	0.008	1849365	Candidatus Altiarchaeales archaeon WOR_SM1_79	Uncharacterized protein
1878999	A0A1D2RHB5_9EURY	3.6e-11	1878999	Candidatus Altiarchaeales archaeon IMC4	Uncharacterized protein
1884871	A0A1D2V0Q3_9EURY	6.8e-06	1884871	Methanohalophilus sp. 2-GBenrich	Uncharacterized protein
1860100	A0A1D2WDK2_9EURY	1.3e-13	1860100	Methanobacterium sp. A39	Uncharacterized protein
1860157	A0A1D2WF33_9EURY	2.0e-12	1860157	Methanosphaera sp. A6	Uncharacterized protein
1860099	A0A1D2WJM0_9EURY	5.0e-11	1860099	Methanobrevibacter sp. A27	Uncharacterized protein
1860098	A0A1D2WTV2_9EURY	9.3e-11	1860098	Methanosarcina sp. A14	Uncharacterized protein
1860156	A0A1D2WV26_9EURY	1.2e-11	1860156	Methanobrevibacter sp. A54	Uncharacterized protein
1561964	A0A1D2X2T8_9EURY	4.7e-12	1561964	Methanosphaera sp. WGK6	Uncharacterized protein
118062	A0A1D3L0J1_9EURY	0.0075	118062	Methanobacterium congolense	KEOPS complex subunit Pcc1
118062	A0A1D3L4N0_9EURY	1.9e-09	118062	Methanobacterium congolense	Uncharacterized protein
1873524	A0A1D8S4Z5_9EURY	1.3e-08	1873524	Halodesulfurarchaeum formicicum	Uncharacterized protein
1882735	A0A1E7GA56_9EURY	3.8e-09	1882735	Methanosarcina sp. Ant1	Uncharacterized protein
1838285	A0A1F2P8H3_9EURY	0.00039	1838285	Candidatus Syntrophoarchaeum caldarius	Uncharacterized protein
1797286	A0A1F3BGS4_9ARCH	5.8e-11	1797286	archaeon RBG_16_50_20	Uncharacterized protein
1797381	A0A1F5CVN5_9ARCH	2.9e-17	1797381	Candidatus Bathyarchaeota archaeon RBG_16_48_13	Uncharacterized protein
1797378	A0A1F5CYS0_9ARCH	5.2e-20	1797378	Candidatus Bathyarchaeota archaeon RBG_13_46_16b	Uncharacterized protein
1797377	A0A1F5DDE1_9ARCH	9.0e-14	1797377	Candidatus Bathyarchaeota archaeon RBG_13_38_9	Uncharacterized protein
1797380	A0A1F5DG15_9ARCH	7.7e-14	1797380	Candidatus Bathyarchaeota archaeon RBG_13_60_20	Uncharacterized protein
1797976	A0A1F9YLI4_9EURY	1.4e-09	1797976	Euryarchaeota archaeon RBG_13_31_8	Uncharacterized protein
1797979	A0A1F9YQ95_9EURY	3.3e-08	1797979	Euryarchaeota archaeon RBG_16_62_10	Uncharacterized protein
1797977	A0A1F9YU37_9EURY	6.3e-11	1797977	Euryarchaeota archaeon RBG_13_57_23	Uncharacterized protein
1797980	A0A1F9Z6L3_9EURY	7.3e-05	1797980	Euryarchaeota archaeon RBG_16_67_27	Uncharacterized protein
1797982	A0A1F9Z8R1_9EURY	4.8e-07	1797982	Euryarchaeota archaeon RBG_16_68_13	Uncharacterized protein
1797981	A0A1F9ZGA5_9EURY	5.7e-08	1797981	Euryarchaeota archaeon RBG_16_68_12	Uncharacterized protein
1797981	A0A1F9ZGU8_9EURY	2.2e-08	1797981	Euryarchaeota archaeon RBG_16_68_12	Uncharacterized protein
1797978	A0A1F9ZJX0_9EURY	0.0014	1797978	Euryarchaeota archaeon RBG_13_61_15	Uncharacterized protein
1797983	A0A1F9ZY53_9EURY	1.2e-11	1797983	Euryarchaeota archaeon RBG_19FT_COMBO_56_21	Uncharacterized protein
1797984	A0A1G0ACE2_9EURY	8.4e-08	1797984	Euryarchaeota archaeon RBG_19FT_COMBO_69_17	Uncharacterized protein
1802371	A0A1G3XVC0_9ARCH	5.0e-12	1802371	Thaumarchaeota archaeon RBG_16_49_8	Uncharacterized protein
230361	A0A1G5WUN7_9EURY	3.8e-09	230361	Methanobrevibacter millerae	Uncharacterized protein
261291	A0A1G7H3Q3_9EURY	1.0e-07	261291	Halorubrum xinjiangense	Uncharacterized protein
38026	A0A1G7PE79_9EURY	7.3e-14	38026	Methanolobus vulcani	Uncharacterized protein
660518	A0A1G7PLL1_9EURY	7.0e-11	660518	Halorientalis regularis	Uncharacterized protein
890420	A0A1G8SRI7_9EURY	1.9e-12	890420	Halovenus aranensis	Uncharacterized protein
1095776	A0A1G8WV71_9EURY	2.9e-10	1095776	Natronorubrum texcoconense	Uncharacterized protein
2200	A0A1G8ZBK5_9EURY	2.7e-06	2200	Methanoculleus thermophilus	Uncharacterized protein
660521	A0A1G9R5M5_9EURY	4.2e-13	660521	Halogranum gelatinilyticum	Uncharacterized protein
996166	A0A1G9WL84_9EURY	3.4e-11	996166	Haloarchaeobius iranensis	Uncharacterized protein
1095778	A0A1H1APY1_9EURY	3.4e-11	1095778	Natronobacterium texcoconense	Uncharacterized protein
1236180	A0A1H1BLS4_9EURY	8.5e-10	1236180	Halopelagius longus	Uncharacterized protein
28442	A0A1H2YGD8_HALVA	3.5e-14	28442	Haloarcula vallismortis	Uncharacterized protein
1048396	A0A1H3HGL0_9EURY	7.0e-07	1048396	Halopenitus persicus	Uncharacterized protein
660517	A0A1H3HT76_9EURY	8.1e-09	660517	Halobellus clavatus	Uncharacterized protein
699433	A0A1H5ZMB6_9EURY	4.6e-09	699433	Halobellus limi	Uncharacterized protein
640943	A0A1H6FQS0_9EURY	0.0025	640943	Natronorubrum sediminis	Uncharacterized protein
1267564	A0A1H6I464_9EURY	8.6e-09	1267564	Halopenitus malekzadehii	Uncharacterized protein
1073996	A0A1H6SQU7_9EURY	2.2e-08	1073996	Halohasta litchfieldiae	Uncharacterized protein
190974	A0A1H7G2N5_9EURY	5.0e-11	190974	Methanobrevibacter gottschalkii	Uncharacterized protein
302484	A0A1H7I713_9EURY	1.6e-13	302484	Haloferax larsenii	Uncharacterized protein
1367881	A0A1H8KNP0_9EURY	5.8e-10	1367881	Halorientalis persicus	Uncharacterized protein
660520	A0A1H8P095_9EURY	2.6e-12	660520	Halogranum amylolyticum	Uncharacterized protein
1186196	A0A1H9GQR3_9EURY	9.5e-07	1186196	Natrinema salaciae	Uncharacterized protein
392421	A0A1H9Y912_9EURY	1.7e-09	392421	Haloterrigena hispanica	Uncharacterized protein
355548	A0A1I0N700_9EURY	4.3e-10	355548	Halobacterium jilantaiense	Uncharacterized protein
1202768	A0A1I0NJQ3_9EURY	1.5e-05	1202768	Halopiger salifodinae	Uncharacterized protein
148448	A0A1I1F4M4_9EURY	4.4e-08	148448	Halobiforma haloterrestris	Uncharacterized protein
553467	A0A1I2NNN8_9EURY	4.2e-09	553467	Halopelagius inordinatus	Uncharacterized protein
387340	A0A1I3A1G1_9EURY	1.8e-09	387340	Halorubrum aquaticum	Uncharacterized protein
553466	A0A1I4ERM8_9EURY	2.1e-12	553466	Halogranum rubrum	Uncharacterized protein
487685	A0A1I4NMI8_9EURY	3.9e-15	487685	Methanolobus profundi	Uncharacterized protein
699431	A0A1I5NW93_9EURY	1.8e-07	699431	Halolamina pelagica	Uncharacterized protein
35743	A0A1I6G7D6_HALSD	8.4e-08	35743	Halorubrum sodomense	Uncharacterized protein
553469	A0A1I6GQ54_9EURY	3.8e-09	553469	Halogeometricum rufum	Uncharacterized protein
767519	A0A1I6KU08_9EURY	6.0e-11	767519	Halomicrobium zhouii	Uncharacterized protein
619731	A0A1I6S5G9_9EURY	1.6e-06	619731	Halostagnicola kamekurae	Uncharacterized protein
1520800	A0A1I7A7E8_9EURY	8.4e-10	1520800	Methanosarcina sp. DSM 11855	Uncharacterized protein
1869245	A0A1J4LXY4_9EURY	3.0e-10	1869245	Natrialba sp. SSL1	Uncharacterized protein
1803514	A0A1J5JRF6_9EURY	0.001	1803514	Candidatus Altiarchaeum sp. CG2_30_32_3053	Uncharacterized protein
1888996	A0A1J5TKN7_9EURY	1.3e-05	1888996	Marine Group III euryarchaeote CG-Epi2	Uncharacterized protein
1889001	A0A1J5TV92_9EURY	4.2e-05	1889001	Marine Group III euryarchaeote CG-Bathy1	Uncharacterized protein
1888996	A0A1J5UCD0_9EURY	3.1e-06	1888996	Marine Group III euryarchaeote CG-Epi2	Uncharacterized protein
2177	A0A1L3Q579_9EURY	2.2e-06	2177	Methanohalophilus halophilus	Uncharacterized protein
118126	A0A1M4MKZ7_9EURY	3.2e-06	118126	Methanoculleus chikugoensis	KEOPS complex Pcc1-like subunit
145261	A0A1M4MTY3_METWO	3.5e-08	145261	Methanothermobacter wolfeii	Uncharacterized protein
43928	A0A1M5S1F6_9EURY	7.4e-07	43928	Halobaculum gomorrense	Uncharacterized protein
553468	A0A1N6YFH4_9EURY	1.2e-10	553468	Haladaptatus litoreus	Uncharacterized protein
588898	A0A1N6Z057_9EURY	0.0072	588898	Haloterrigena daqingensis	KEOPS complex Pcc1-like subunit
308853	A0A1N7G0B7_9EURY	5.5e-10	308853	Natronorubrum thiooxidans	Uncharacterized protein
1932360	A0A1Q1FFS8_9EURY	2.6e-11	1932360	Halorientalis sp. IM1011	Uncharacterized protein
1903181	A0A1Q6DV62_9EURY	1.4e-08	1903181	Candidatus Methanohalarchaeum thermophilum	Subunit of KEOPS complex, Pcc1 subunit
1805019	A0A1Q7B0P5_9ARCH	5.5e-11	1805019	archaeon 13_2_20CM_2_52_21	Uncharacterized protein
1805019	A0A1Q7BBQ6_9ARCH	1.5e-11	1805019	archaeon 13_2_20CM_2_52_21	Uncharacterized protein
1805393	A0A1Q7CX56_9ARCH	1.0e-14	1805393	Thaumarchaeota archaeon 13_1_40CM_38_12	Uncharacterized protein
1805396	A0A1Q7F633_9ARCH	3.5e-11	1805396	Thaumarchaeota archaeon 13_1_40CM_4_48_7	Uncharacterized protein
1805054	A0A1Q7FGQ0_9ARCH	1.5e-11	1805054	Candidatus Nitrososphaera sp. 13_1_40CM_48_12	Uncharacterized protein
1805394	A0A1Q7GBR3_9ARCH	1.0e-14	1805394	Thaumarchaeota archaeon 13_1_40CM_4_38_7	Uncharacterized protein
1805017	A0A1Q7IIY9_9ARCH	1.4e-09	1805017	archaeon 13_1_40CM_4_53_4	Uncharacterized protein
1805392	A0A1Q7K9X6_9ARCH	3.5e-11	1805392	Thaumarchaeota archaeon 13_1_40CM_3_50_5	Uncharacterized protein
1805390	A0A1Q7KUG7_9ARCH	1.0e-14	1805390	Thaumarchaeota archaeon 13_1_40CM_3_38_6	Uncharacterized protein
1805098	A0A1Q7LLG4_9CREN	2.0e-09	1805098	Crenarchaeota archaeon 13_1_40CM_3_53_5	Uncharacterized protein
1805096	A0A1Q7MHZ3_9CREN	1.0e-09	1805096	Crenarchaeota archaeon 13_1_40CM_3_52_17	Uncharacterized protein
1805386	A0A1Q7NYF0_9ARCH	1.7e-14	1805386	Thaumarchaeota archaeon 13_1_40CM_2_39_13_2	Uncharacterized protein
1805092	A0A1Q7P3S1_9CREN	1.0e-09	1805092	Crenarchaeota archaeon 13_1_40CM_2_52_14	Uncharacterized protein
1805387	A0A1Q7PM31_9ARCH	1.0e-14	1805387	Thaumarchaeota archaeon 13_1_40CM_2_39_4	Uncharacterized protein
1805383	A0A1Q7XCA4_9ARCH	1.7e-14	1805383	Thaumarchaeota archaeon 13_1_20CM_2_39_20	Uncharacterized protein
1805008	A0A1Q8A728_9ARCH	5.5e-08	1805008	archaeon 13_1_20CM_2_54_9	Uncharacterized protein
1805093	A0A1Q8BCS1_9CREN	2.8e-10	1805093	Crenarchaeota archaeon 13_1_20CM_2_51_8	Uncharacterized protein
1841597	A0A1Q9P4B0_9ARCH	0.00029	1841597	Candidatus Heimdallarchaeota archaeon LC_2	Uncharacterized protein
1841596	A0A1Q9PG11_9ARCH	1.8e-12	1841596	Candidatus Heimdallarchaeota archaeon AB_125	Uncharacterized protein
301967	A0A1S8AXF2_9EURY	2.1e-10	301967	Haloterrigena saccharevitans	KEOPS complex Pcc1-like subunit
2257	A0A1U7EX49_NATPD	3.5e-07	2257	Natronomonas pharaonis (strain ATCC 35678 / DSM 2160 / CIP 103997 / NBRC 14720 / NCIMB 2260 / Gabara)	Uncharacterized protein
74969	A0A1V0N2K8_9EURY	0.0023	74969	Ferroplasma acidiphilum	Uncharacterized protein
1853690	A0A1V4C203_9EURY	1.7e-06	1853690	Halolamina sp. CBA1230	Uncharacterized protein
1811674	A0A1V4TBI4_9EURY	1.9e-11	1811674	Methanobacterium sp. PtaB.Bin024	Uncharacterized protein
1811727	A0A1V4TQV3_9EURY	2.1e-05	1811727	Methanomassiliicoccales archaeon PtaB.Bin134	Uncharacterized protein
1811728	A0A1V4TRU5_9EURY	2.3e-05	1811728	Methanomassiliicoccales archaeon PtaB.Bin215	Uncharacterized protein
1811680	A0A1V4TWR8_9EURY	1.6e-09	1811680	Methanoregula sp. PtaB.Bin085	Uncharacterized protein
1811721	A0A1V4U4P3_9EURY	7.7e-09	1811721	Methanoregulaceae archaeon PtaB.Bin056	Uncharacterized protein
1811722	A0A1V4U8C9_9EURY	8.0e-08	1811722	Methanoregulaceae archaeon PtaB.Bin108	Uncharacterized protein
1811720	A0A1V4UDC2_9EURY	5.3e-08	1811720	Methanoregulaceae archaeon PtaB.Bin009	Uncharacterized protein
1811723	A0A1V4UKT5_9EURY	8.7e-08	1811723	Methanoregulaceae archaeon PtaB.Bin152	Uncharacterized protein
1811684	A0A1V4URI4_9EURY	7.0e-10	1811684	Methanosaeta sp. PtaB.Bin018	Uncharacterized protein
1811683	A0A1V4UZM3_9EURY	2.1e-05	1811683	Methanosaeta sp. PtaB.Bin005	Uncharacterized protein
1811685	A0A1V4V4C1_9EURY	2.7e-06	1811685	Methanosaeta sp. PtaB.Bin039	Uncharacterized protein
1811690	A0A1V4VBG9_9EURY	1.8e-05	1811690	Methanosaeta sp. PtaB.Bin087	Uncharacterized protein
1811675	A0A1V4YF01_9EURY	2.0e-15	1811675	Methanobacterium sp. PtaU1.Bin097	Uncharacterized protein
1811679	A0A1V4YJ54_9EURY	1.3e-12	1811679	Methanomethylovorans sp. PtaU1.Bin093	Uncharacterized protein
1811676	A0A1V4YMU0_9EURY	1.6e-10	1811676	Methanobacterium sp. PtaU1.Bin242	Uncharacterized protein
1811678	A0A1V4YS01_9EURY	1.4e-10	1811678	Methanomethylovorans sp. PtaU1.Bin073	Uncharacterized protein
1811678	A0A1V4YU17_9EURY	7.5e-12	1811678	Methanomethylovorans sp. PtaU1.Bin073	Uncharacterized protein
1811677	A0A1V4YVF9_9EURY	9.9e-06	1811677	Methanocella sp. PtaU1.Bin125	Uncharacterized protein
1811730	A0A1V4Z9V0_9EURY	1.4e-08	1811730	Methanomassiliicoccales archaeon PtaU1.Bin124	Uncharacterized protein
1811729	A0A1V4ZDA7_9EURY	5.9e-06	1811729	Methanomassiliicoccales archaeon PtaU1.Bin030	Uncharacterized protein
1811681	A0A1V4ZI65_9EURY	1.6e-09	1811681	Methanoregula sp. PtaU1.Bin006	Uncharacterized protein
1811729	A0A1V4ZK42_9EURY	9.5e-07	1811729	Methanomassiliicoccales archaeon PtaU1.Bin030	Uncharacterized protein
1811682	A0A1V4ZUA0_9EURY	2.2e-06	1811682	Methanoregula sp. PtaU1.Bin051	Uncharacterized protein
1811726	A0A1V5A477_9EURY	8.0e-08	1811726	Methanoregulaceae archaeon PtaU1.Bin222	Uncharacterized protein
1811725	A0A1V5A5S5_9EURY	5.3e-08	1811725	Methanoregulaceae archaeon PtaU1.Bin066	Uncharacterized protein
1811686	A0A1V5ANQ4_9EURY	7.0e-10	1811686	Methanosaeta sp. PtaU1.Bin016	Uncharacterized protein
1811688	A0A1V5AZD8_9EURY	2.9e-08	1811688	Methanosaeta sp. PtaU1.Bin060	Uncharacterized protein
1811689	A0A1V5B8Z0_9EURY	4.9e-09	1811689	Methanosaeta sp. PtaU1.Bin112	Uncharacterized protein
1811691	A0A1V5BD11_9EURY	7.2e-06	1811691	Methanosaeta sp. PtaU1.Bin055	Uncharacterized protein
1852879	A0A1V5IEX2_9EURY	8.5e-07	1852879	Euryarchaeota archaeon ADurb.BinA087	Uncharacterized protein
1852878	A0A1V5SLG4_9EURY	2.9e-09	1852878	Euryarchaeota archaeon ADurb.Bin294	Uncharacterized protein
1852877	A0A1V5YJR8_9EURY	1.4e-11	1852877	Euryarchaeota archaeon ADurb.Bin190	Uncharacterized protein
1852876	A0A1V5ZCI9_9EURY	1.8e-07	1852876	Euryarchaeota archaeon ADurb.Bin165	Uncharacterized protein
1852875	A0A1V6IN19_9EURY	2.6e-07	1852875	Euryarchaeota archaeon ADurb.Bin023	Uncharacterized protein
1852874	A0A1V6K7H2_9EURY	9.1e-05	1852874	Euryarchaeota archaeon ADurb.Bin009	Uncharacterized protein
1300164	A0A1V6MZY6_9EURY	2.0e-12	1300164	Methanobrevibacter arboriphilus JCM 13429 = DSM 1125	Uncharacterized protein
1122961	A0A1W2G2W9_9EURY	0.00038	1122961	Picrophilus oshimae DSM 9789	Uncharacterized protein
282676	A0A1W6K1K3_9CREN	9.8e-14	282676	Acidianus manzaensis	Uncharacterized protein
1121945	A0A1X4GKP0_9EURY	3.8e-08	1121945	Halorubrum ezzemoulense DSM 17463	Uncharacterized protein
523843	A0A1X7NU81_9EURY	7.0e-06	523843	Methanohalophilus portucalensis FDF-1	Uncharacterized protein
1855873	A0A1Y3A647_9EURY	5.6e-08	1855873	Halorubrum sp. SD683	Uncharacterized protein
1855863	A0A1Y3AGX1_9EURY	5.6e-08	1855863	Halorubrum sp. SD612	Uncharacterized protein
1927129	A0A1Y3GB00_9EURY	0.00022	1927129	Methanonatronarchaeum thermophilum	Subunit of KEOPS complex, Pcc1 subunit
2008440	A0A1Z2TLM3_9EURY	2.8e-21	2008440	Thermococcus sp. 5-4	KEOPS complex subunit
1986684	A0A1Z9EII5_9EURY	0.00013	1986684	Euryarchaeota archaeon TMED129	Uncharacterized protein
1986689	A0A1Z9LP21_9EURY	0.00057	1986689	Euryarchaeota archaeon TMED192	Uncharacterized protein
1986690	A0A1Z9NF63_9EURY	2.6e-07	1986690	Euryarchaeota archaeon TMED215	Uncharacterized protein
1986691	A0A1Z9RUM3_9EURY	1.1e-07	1986691	Euryarchaeota archaeon TMED248	Uncharacterized protein
253108	A0A202ECY3_9EURY	5.1e-11	253108	Natronolimnobius baerhuensis	KEOPS complex Pcc1-like subunit
1273541	A0A211YN47_9CREN	1.1e-18	1273541	Pyrodictium delaneyi	Uncharacterized protein
2264	A0A218P0Q5_THECE	3.1e-21	2264	Thermococcus celer	KEOPS complex subunit
71998	A0A218P844_9EURY	6.0e-17	71998	Thermococcus pacificus	KEOPS complex subunit
122420	A0A218PD43_9EURY	9.8e-22	122420	Thermococcus sp. P6	KEOPS complex subunit
1961136	A0A218ZP83_9EURY	3.8e-05	1961136	Thermoplasmatales archaeon B_DKE	Uncharacterized protein
387957	A0A219AJM2_9EURY	9.5e-11	387957	Methanobrevibacter sp. 87.7	Uncharacterized protein
2017966	A0A223ZG80_9EURY	2.5e-10	2017966	Methanothermobacter sp. EMTCatA1	Uncharacterized protein
335819	A0A238V4A1_HALC1	6.2e-08	335819	Halorubrum chaoviator (strain DSM 11365 / JCM 9573 / AUS-1)	Uncharacterized protein
63740	A0A238WIJ2_HALVU	9.6e-07	63740	Halorubrum vacuolatum	Uncharacterized protein
1480728	A0A256H7K7_9EURY	1.7e-07	1480728	Halorubrum sp. Hd13	KEOPS complex Pcc1-like subunit
1383843	A0A256HEG3_9EURY	1.6e-07	1383843	Halorubrum sp. Eb13	KEOPS complex Pcc1-like subunit
1383841	A0A256I2T0_9EURY	1.7e-07	1383841	Halorubrum sp. Ea8	KEOPS complex Pcc1-like subunit
1480718	A0A256I794_9EURY	1.7e-07	1480718	Halorubrum sp. Ea1	KEOPS complex Pcc1-like subunit
1383851	A0A256IJI9_9EURY	5.2e-08	1383851	Halorubrum halodurans	Uncharacterized protein
1483400	A0A256J241_9EURY	2.5e-06	1483400	Halorubrum sp. E3	Uncharacterized protein (Fragment)
337243	A0A256J8M1_9EURY	4.3e-07	337243	Halorubrum ezzemoulense	Uncharacterized protein
337243	A0A256JMM2_9EURY	5.6e-08	337243	Halorubrum ezzemoulense	Uncharacterized protein
1483400	A0A256KUV0_9EURY	7.8e-06	1483400	Halorubrum sp. E3	KEOPS complex Pcc1-like subunit (Fragment)
2012508	A0A256XK60_9EURY	3.6e-08	2012508	Candidatus Altiarchaeales archaeon ex4484_96	Uncharacterized protein
2012528	A0A256XPU3_9CREN	0.00033	2012528	Thermofilum sp. ex4484_82	Uncharacterized protein
2012525	A0A256XQT1_9EURY	5.5e-11	2012525	Thermoplasmatales archaeon ex4572_165	Uncharacterized protein
2012529	A0A256Y070_9EURY	2.6e-09	2012529	Archaeoglobales archaeon ex4484_92	Uncharacterized protein
2012521	A0A256YCR3_9CREN	5.5e-07	2012521	Desulfurococcales archaeon ex4484_58	Uncharacterized protein
2012529	A0A256YFE0_9EURY	0.00033	2012529	Archaeoglobales archaeon ex4484_92	Uncharacterized protein
2012521	A0A256YH94_9CREN	0.009	2012521	Desulfurococcales archaeon ex4484_58	Uncharacterized protein
2012507	A0A256YPC1_9EURY	5.3e-13	2012507	Candidatus Altiarchaeales archaeon ex4484_43	Uncharacterized protein
2012513	A0A256YY91_9ARCH	5.9e-22	2012513	Candidatus Bathyarchaeota archaeon ex4484_40	KEOPS complex subunit
2012520	A0A256Z8H6_9CREN	1.4e-06	2012520	Desulfurococcales archaeon ex4484_42	Uncharacterized protein
2012519	A0A256ZHC6_9CREN	4.3e-13	2012519	Desulfurococcales archaeon ex4484_217_2	Uncharacterized protein
[truncated: 386 more rows]

## Sheet: Pcc2_jackhammer_ITER2
TaxID	Access	Expected_value	Species Name	annotation
[truncated: 1,112 more rows]

[truncated: 3 more sheets: TaxiD_grouping, Taxonomy_info, assembly_info]
