# Supplementary material for: A paralog of Pcc1 is the fifth core subunit of the KEOPS tRNA-modifying complex in Archaea
Source: Nat Commun. 2023 Feb 1;14:526. doi: 10.1038/s41467-023-36210-y (PMC9889334; doi:10.1038/s41467-023-36210-y)
Supplement: Supplementary file 6 — Source Data [file 41467_2023_36210_MOESM6_ESM.xlsx]

## Sheet: Figure 7
Figure 7. Enzymatic and tRNA binding activity of PaKEOPS complexes.
Part A
Time (min)	KBCP1		KBCP1P2		KBCP2
0	0	0	0	0	3
3	198	192	177	172
6	433	352	340	302
9	640	626	446	455
12	765	765	559	541
15	825	790	630	607	6
20	798	845	725	712
40	785	832	774	798	5
60	823	854	749	800
Part B
[KBCP1]	FP (AU)						[KBCP1P2]	FP (AU)
0	0	0	0	0			0	0	0	0
1	9	14	18	18			25	18	11	23
2.5	25	33	35	43			50	26	33	35
5	70	59	51	52			100	55	66	53
10	92	86	86	94			250	88	86	75
25	123	102	108	154			500	85	93	89
50	134	148	131	175			1000		92	97
100	158	163	149	187
250	184	176	157	219
500	182	204	188	224

## Sheet: Suppl. Figure 7
Supplementary figure 7. Activity and tRNA binding of PaKEOPS complexes.
Part A, left						Part A, right
Time	KBCP2 (2µM)	KBCP2 (2µM + Pcc1 10 µM)	Pcc1 10 µM			Time	0µM Pcc1	1µM Pcc1	2µM Pcc1	4µM Pcc1
0	3	0	4			0	2	5	3	6
15	6	496	5			6	11	23	46	102
30	5	753	10			15	23	54	135	191
						25	22	88	174	251
						40	26	74	180	277
Part B
[KEOPS]	Vi (KBCP1)	Vi (KBCP1P2)
0	0	0
0.25	26.6	5.6
0.5	35.1	13.6
0.75	52.9	28.4
1	66.1	31.2
Part C
[KEOPS]	FP (KBCP1P2)	FP (KBCP1A)	FP (KBCP2)
0	0	0	0
3.75	3	3	1
7.5	9	12	1
13	14	29	1
120	95	202	13
160	100	209	18
200	101	201	21
300	112	209	37
600	129	232	63
900	131	241	85
1200	133	241	95
